# Supplementary material for: Mendelian Randomization Reveals Potential Causal Relationships Between DNA Damage Repair-Related Genes and Inflammatory Bowel Disease
Source: Biomedicines. 2025 Jan 19;13(1):231. doi: 10.3390/biomedicines13010231 (PMC11761251; doi:10.3390/biomedicines13010231)
Supplement: Supplementary file 1 [file biomedicines-13-00231-s001.zip]

Archive with 2 entries (2 files):
- Supplementary figures.pdf
- Supplementary-tables.xlsx
