# Supplementary material for: Mendelian Randomization Reveals Potential Causal Relationships Between DNA Damage Repair-Related Genes and Inflammatory Bowel Disease
Source: Biomedicines. 2025 Jan 19;13(1):231. doi: 10.3390/biomedicines13010231 (PMC11761251; doi:10.3390/biomedicines13010231)
Supplement: Supplementary file 1 [file biomedicines-13-00231-s001.zip › Supplementary-tables.xlsx]

## Sheet: Index
	Supplementary material
	Supplementary tables
	Table S1. STROBE-MR checklist table
	Table S2. Information of included studies and consortia
	Table S3. SMR and colocalization results of the association between expression of DDR-related genes and Inflammatory bowel disease and its subtypes
	Table S4. SMR and colocalization results of the association between DNA methylation of DDR-related genes and Inflammatory bowel disease and its subtypes
	Table S5. Sensitivity analysis used TwoSampleMR package on the association between encode protein of DDR-related genes and Inflammatory bowel disease and its subtypes
	Table S6. SMR and colocalization results of the association between encode protein of DDR-related genes and Inflammatory bowel disease and its subtypes
	Table S7. SMR results of the association between DNA methylation and expression of DDR-related genes
	Table S8. Phenome-wide scan of the association between identified SNPs with other diseases traits using LDtrait
	Table S9. Identification of druggable targets

## Sheet: Table S1
STROBE-MR checklist Table
Item No.	Section	Checklist item	Relevant text from manuscript
1	TITLE and ABSTRACT	Indicate Mendelian randomization (MR) as the study’s design in the title and/or the abstract if that is a main purpose of the study	Detailed in the Title and Abstract sections
	INTRODUCTION
2	Background	Explain the scientific background and rationale for the reported study. What is the exposure? Is a potential causal relationship between exposure and outcome plausible? Justify why MR is a helpful method to address the study question	Detailed in the Introduction section
3	Objectives	State specific objectives clearly, including pre-specified causal hypotheses (if any). State that MR is a method that, under specific assumptions, intends to estimate causal effects	Detailed in the Introduction section
	METHODS
4	Study design and data sources	Present key elements of the study design early in the article. Consider including a table listing sources of data for all phases of the study. For each data source contributing to the analysis, describe the following:
	a)	Setting: Describe the study design and the underlying population, if possible. Describe the setting, locations, and relevant dates, including periods of recruitment, exposure, follow-up, and data collection, when available.	Detailed in the Methods: Study Design, IBD outcome datasets
	b)	Participants: Give the eligibility criteria, and the sources and methods of selection of participants. Report the sample size, and whether any power or sample size calculations were carried out prior to the main analysis	Detailed in the Methods: Study Design
	c)	Describe measurement, quality control and selection of genetic variants	Detailed in the Methods
	d)	For each exposure, outcome, and other relevant variables, describe methods of assessment and diagnostic criteria for diseases
	e)	Provide details of ethics committee approval and participant informed consent, if relevant	Detailed in the Methods
5	Assumptions	Explicitly state the three core IV assumptions for the main analysis (relevance, independence and exclusion restriction) as well assumptions for any additional or sensitivity analysis	Detailed in the Methods
6	Statistical methods: main analysis	Describe statistical methods and statistics used
	a)	Describe how quantitative variables were handled in the analyses (i.e., scale, units, model)	Detailed in the Methods
	b)	Describe how genetic variants were handled in the analyses and, if applicable, how their weights were selected
	c)	Describe the MR estimator (e.g. two-stage least squares, Wald ratio) and related statistics. Detail the included covariates and, in case of two-sample MR, whether the same covariate set was used for adjustment in the two samples
	d)	Explain how missing data were addressed
	e)	If applicable, indicate how multiple testing was addressed
7	Assessment of assumptions	Describe any methods or prior knowledge used to assess the assumptions or justify their validity	Detailed in the Methods and Discusion sections
8	Sensitivity analyses and additional analyses	Describe any sensitivity analyses or additional analyses performed (e.g. comparison of effect estimates from different approaches, independent replication, bias analytic techniques, validation of instruments, simulations)	Detailed in the Methods
9	Software and pre-registration
	a)	Name statistical software and package(s), including version and settings used	Detailed in the Methods
	b)	State whether the study protocol and details were pre-registered (as well as when and where)	Detailed in the Methods
	RESULTS
10	Descriptive data
	a)	Report the numbers of individuals at each stage of included studies and reasons for exclusion. Consider use of a flow diagram	Detailed in the Methods
	b)	Report summary statistics for phenotypic exposure(s), outcome(s), and other relevant variables (e.g. means, SDs, proportions)
	c)	If the data sources include meta-analyses of previous studies, provide the assessments of heterogeneity across these studies
	d)	For two-sample MR:
		i. Provide justification of the similarity of the genetic variant-exposure associations between the exposure and outcome samples
		ii. Provide information on the number of individuals who overlap between the exposure and outcome studies
11	Main results
	a)	Report the associations between genetic variant and exposure, and between genetic variant and outcome, preferably on an interpretable scale	Detailed in the Results and SMR_supplementary_material
	b)	Report MR estimates of the relationship between exposure and outcome, and the measures of uncertainty from the MR analysis, on an interpretable scale, such as odds ratio or relative risk per SD difference
	c)	If relevant, consider translating estimates of relative risk into absolute risk for a meaningful time period
	d)	Consider plots to visualize results (e.g. forest plot, scatterplot of associations between genetic variants and outcome versus between genetic variants and exposure)
12	Assessment of assumptions
	a)	Report the assessment of the validity of the assumptions	Detailed in the Results and SMR_supplementary_material
	b)	Report any additional statistics (e.g., assessments of heterogeneity across genetic variants, such as I2, Q statistic or E-value)
13	Sensitivity analyses and additional analyses
	a)	Report any sensitivity analyses to assess the robustness of the main results to violations of the assumptions	Detailed in the Methods, Results and SMR_supplementary_material
	b)	Report results from other sensitivity analyses or additional analyses
	c)	Report any assessment of direction of causal relationship (e.g., bidirectional MR)	Detailed in the Discussion section
	d)	When relevant, report and compare with estimates from non-MR analyses
	e)	Consider additional plots to visualize results (e.g., leave-one-out analyses)	Detailed in the Supplementary figures
	DISCUSSION
14	Key results	Summarize key results with reference to study objectives	Detailed in the Discussion section
15	Limitations	Discuss limitations of the study, taking into account the validity of the IV assumptions, other sources of potential bias, and imprecision. Discuss both direction and magnitude of any potential bias and any efforts to address them
16	Interpretation
	a)	Meaning: Give a cautious overall interpretation of results in the context of their limitations and in comparison with other studies
	b)	Mechanism: Discuss underlying biological mechanisms that could drive a potential causal relationship between the investigated exposure and the outcome, and whether the gene-environment equivalence assumption is reasonable. Use causal language carefully, clarifying that IV estimates may provide causal effects only under certain assumptions
	c)	Clinical relevance: Discuss whether the results have clinical or public policy relevance, and to what extent they inform effect sizes of possible interventions
17	Generalizability	Discuss the generalizability of the study results (a) to other populations, (b) across other exposure periods/timings, and (c) across other levels of exposure
	OTHER INFORMATION
18	Funding	Describe sources of funding and the role of funders in the present study and, if applicable, sources of funding for the databases and original study or studies on which the present study is based	Detailed in the Abstract section
19	Data and data sharing	Provide the data used to perform all analyses or report where and how the data can be accessed, and reference these sources in the article. Provide the statistical code needed to reproduce the results in the article, or report whether the code is publicly accessible and if so, where	Detailed in Table S2
20	Conflicts of Interest	All authors should declare all potential conflicts of interest	Detailed in the Declaration of interests section

## Sheet: Table S2
	Table S2. Information of included studies and consortia
	Type of dataset	Data subtype	Consortium/First author	Participants	Pubmed ID/Web source
	QTL	mQTL	McRae et al.	1,980 European individuals	30514905
		eQTL	eQTLGen Consortium	31,684 individuals (majority of samples were of European ancestry)	http://www.eqtlgen.org/cis-eqtls.html
		pQTL	Ferkingstad et al.	35,559 Icelanders	34857953
	Gwas summary	Inflammatory bowel diesease	The FinnGen study	6,765 European-ancestry cases and 327,263 European-ancestry controls	https://www.finngen.fi/fi
		Crohn's disease	The FinnGen study	6,765 European-ancestry cases and 327,263 European-ancestry controls	https://www.finngen.fi/fi
		Ulcerative colitis	The FinnGen study	6,765 European-ancestry cases and 327,263 European-ancestry controls	https://www.finngen.fi/fi
	QTL, quantitative trait loci

## Sheet: Table S3
	Table S3. SMR and colocalization results of the association between expression of DDR-related genes and Inflammatory bowel disease and its subtypes
	Disease	Gene	Gene Chr.	Probe	Probe base pair	topSNP	SNP Chr.	SNP base pair	Effect allele	Other allele	Effect allele frequence		GWAS association				eQTL association		SMR association			HEIDI Test		PP.H4
													β	SE	P	β	SE	P	β	SE	P	P	No. of SNPs
	IBD	ARID5B	10	ENSG00000150347	63758881	rs12767995	10	63943292	G	T	0.176938		-0.0793244	0.0221575	0.000343558	0.440098	0.0122008	6.39e-285	-0.180243	0.0505941	0.000367309	0.0939027	20	0.845321
		ASCC1	10	ENSG00000138303	73916585	rs1245536	10	73851398	C	T	0.358847		0.049426	0.0157548	0.00170573	-0.332979	0.00794458	0	-0.148436	0.047447	0.0017573	0.869254	20	0.441344
		BCL2L11	2	ENSG00000153094	111901489	rs113135335	2	111887754	G	T	0.117296		0.0876458	0.0238987	0.000245036	0.164709	0.0127383	3.04e-38	0.532126	0.15082	0.000418368	0.377602	20	0.188791
		CHFR	12	ENSG00000072609	133451354	rs11147163	12	133493519	A	G	0.497018		0.0477386	0.0156496	0.00228481	0.162758	0.00853573	4.68e-81	0.293311	0.0973755	0.00259391	0.0977242	20	0.13242
		CIAO1	2	ENSG00000144021	96935478	rs185209959	2	97152017	G	T	0.0119284		-0.121175	0.0379387	0.00140336	-0.758629	0.0600456	1.37e-36	0.159729	0.0515829	0.00195786	0.0721206	12	0.0459487
		COX5A	15	ENSG00000178741	75221320	rs7495033	15	75206225	T	A	0.460239		-0.063667	0.0159167	6.33e-05	-0.119393	0.0126075	2.8e-21	0.533254	0.144718	0.00022889	0.976419	20	0.867206
		EIF4A3	17	ENSG00000141543	78114997	rs12451471	17	78102517	T	C	0.345924		-0.0506745	0.016257	0.00182654	-0.193093	0.00817852	3.06e-123	0.262435	0.0849231	0.00199973	0.216777	20	0.0910578
		EP300	22	ENSG00000100393	41531935	rs13058113	22	41508414	T	G	0.304175		0.0496748	0.0161364	0.00208094	0.245407	0.00886317	9.63e-169	0.202418	0.0661588	0.00221648	0.337712	20	0.0782669
		ERBB2	17	ENSG00000141736	37865423	rs903506	17	37879762	G	A	0.328032		-0.0735463	0.0162201	5.78e-06	0.0686646	0.00842634	3.68e-16	-1.07109	0.270329	7.43e-05	0.0810821	20	0.920915
		GBA1	1	ENSG00000177628	155209446	rs11264345	1	155213124	A	T	0.33996		0.0594931	0.016316	0.00026603	0.2597	0.012817	2.77e-91	0.229084	0.0638356	0.000332383	0.772226	20	0.61769
		HNRNPH1	5	ENSG00000169045	179051482	rs6876679	5	179053197	C	T	0.347913		-0.0521012	0.0165113	0.00160232	-0.379979	0.00812382	0	0.137116	0.0435519	0.00164206	0.0745518	20	0.0324804
		HORMAD1	1	ENSG00000143452	150681950	rs11587444	1	150722844	G	A	0.408549		-0.050739	0.0154232	0.00100263	0.250449	0.00798693	7.71e-216	-0.202592	0.0619201	0.00106855	0.46074	20	0.469782
		HP	16	ENSG00000257017	72091722	rs8062041	16	72088964	T	C	0.358847		0.0466287	0.0156276	0.00284754	-0.661868	0.00746834	0	-0.0704501	0.0236247	0.00286325	0.24385	20	0.00818085
		IMPDH2	3	ENSG00000178035	49064299	rs9813813	3	49207093	A	T	0.110338		0.130631	0.0252942	2.41e-07	-0.102803	0.0134235	1.88e-14	-1.27069	0.296763	1.85e-05	0.208524	20	0.486087
		IRF1	5	ENSG00000125347	131821895	rs11741255	5	131811182	A	G	0.379722		0.119234	0.0160272	1.01e-13	0.0801856	0.00821321	1.62e-22	1.48698	0.251293	3.27e-09	0.350256	20	0.000193309
		JAK2	9	ENSG00000096968	5056608	rs6476941	9	5133609	T	C	0.5		0.0908658	0.0151035	1.79e-09	0.200572	0.00793997	8.57e-141	0.453034	0.0774084	4.84e-09	0.0894127	20	0.0337983
		NAGLU	17	ENSG00000108784	40692328	rs1032070	17	40618251	T	C	0.244533		-0.0480557	0.0168522	0.00435011	-0.183643	0.00884411	9.09e-96	0.26168	0.0926276	0.00472685	0.414289	20	1.93295e-07
		NOS3	7	ENSG00000164867	150699879	rs1800781	7	150692444	A	G	0.16004		-0.0645838	0.0201284	0.00133389	-0.294259	0.0110968	6.09e-155	0.21948	0.0689027	0.00144575	0.181608	20	0.0194944
		NUCKS1	1	ENSG00000069275	205700675	rs1772148	1	205704580	T	A	0.407555		0.050738	0.0151278	0.000796618	-0.319975	0.00789863	0	-0.158569	0.0474398	0.00083021	0.603132	20	0.508959
		PLAU	10	ENSG00000122861	75673095	rs2227551	10	75669190	G	T	0.242545		-0.0712566	0.0158031	6.51e-06	0.237734	0.00859183	1.61e-168	-0.299732	0.0673506	8.57e-06	0.0675988	20	0.00121037
		POLR2A	17	ENSG00000181222	7402809	rs11658168	17	7406134	A	G	0.347913		-0.0520031	0.015175	0.000610506	-0.0734803	0.00831564	9.89e-19	0.707714	0.221504	0.00139813	0.0769305	20	0.0474734
		PSMD4	1	ENSG00000159352	151233567	rs4971028	1	151252137	T	C	0.229622		-0.0473813	0.0160059	0.00307397	-0.197922	0.0101843	3.98e-84	0.239394	0.0818025	0.00342817	0.583136	20	0.108178
		RAD54L2	3	ENSG00000164080	51636385	rs9824926	3	51763293	G	T	0.373757		-0.049661	0.0156914	0.00155164	0.0569285	0.00903083	2.9e-10	-0.87234	0.308421	0.00467809	0.284329	20	0.0522721
		RSF1	11	ENSG00000048649	77451552	rs17135807	11	77395252	A	T	0.0984095		0.055733	0.0188747	0.00314913	-0.204521	0.0126915	2.01e-58	-0.272505	0.0938237	0.00367919	0.437962	20	0.17549
		SATB1	3	ENSG00000182568	18436972	rs9851736	3	18430301	T	C	0.427435		0.043706	0.0151197	0.00384415	0.159439	0.00800807	3.35e-88	0.274123	0.0958248	0.00422744	0.241849	20	0.276025
		SCARNA5	2	ENSG00000252010	234184510	rs10210302	2	234158839	C	T	0.462227		-0.0647599	0.0151588	1.94e-05	0.191685	0.0109811	3.1e-68	-0.337845	0.0814155	3.33e-05	0.315108	20	0.00353074
		SENP6	6	ENSG00000112701	76369611	rs62414240	6	76274825	C	T	0.524851		-0.0428923	0.0151445	0.00462275	0.39793	0.00766421	0	-0.107788	0.0381147	0.004684	0.0943029	20	0.163604
		SMAD4	18	ENSG00000141646	48552912	rs4390682	18	48552453	A	G	0.410537		0.0437563	0.0153053	0.00425118	0.167484	0.00822259	3.16e-92	0.261256	0.0922792	0.00463813	0.648728	20	0.0508511
		SQSTM1	5	ENSG00000161011	179249233	rs3734007	5	179252537	G	A	0.452286		0.052537	0.0152617	0.000576594	-0.218413	0.00787689	3.18e-169	-0.24054	0.0704119	0.000635057	0.156428	20	0.04685
		SUPT5H	19	ENSG00000196235	39947053	rs1130180	19	39944082	C	T	0.439364		0.0457793	0.0156542	0.00345112	-0.132667	0.0079374	1.03e-62	-0.345069	0.119788	0.00396856	0.321381	20	0.00599612
		TUFM	16	ENSG00000178952	28855730	rs7187776	16	28857645	G	A	0.341948		0.0633066	0.0151958	3.1e-05	0.846998	0.00659152	0	0.0747423	0.0179502	3.13e-05	0.301157	20	0.0312077
		TYMP	22	ENSG00000025708	50966333	rs140522	22	50971266	T	C	0.32008		0.0508554	0.0161571	0.00164638	-0.641352	0.0102073	0	-0.079294	0.0252238	0.00166874	0.227454	20	0.191877
		UBE2L3	22	ENSG00000185651	21941029	rs2070512	22	21949411	C	A	0.193837		0.071549	0.0161243	9.11e-06	0.731873	0.00892525	0	0.0977615	0.0220638	9.39e-06	0.159574	20	0.907566
	Crohn's disease	IRF1	5	ENSG00000125347	131821895	rs11741255	5	131811182	A	G	0.379722		0.157399	0.0318497	7.73535e-07	0.0801856	0.00821321	1.6228e-22	1.96293	0.445188	1.03741e-05	0.499387	20	0.000559962
		HLA-DQA1	6	ENSG00000196735	32605397	rs1063355	6	32627714	T	G	0.404573		-0.119852	0.0302287	7.34379e-05	0.684233	0.0122142	0	-0.175163	0.0442895	7.65513e-05	0.0729166	20	0.00235981
		SCARNA5	2	ENSG00000252010	234184510	rs10210302	2	234158839	C	T	0.462227		-0.141415	0.0301736	2.77639e-06	0.191685	0.0109811	3.09898e-68	-0.737745	0.162987	5.99948e-06	0.09696	20	0.000621091
	ulcerative colitis	ALKBH8	11	ENSG00000137760	107404962	rs589517	11	107404598	T	C	0.446322		-0.0586023	0.0187474	0.00177264	-0.195632	0.00794033	4.97314e-134	0.299553	0.096598	0.00192848	0.121933	20	0.00794472
		APOBEC3B	22	ENSG00000179750	39383580	rs12157810	22	39353172	C	A	0.272366		-0.0689166	0.0224626	0.00215457	0.354798	0.00958092	3.5389e-300	-0.194242	0.0635279	0.00223129	0.197294	18	0.0214412
		ARID5B	10	ENSG00000150347	63758881	rs12767995	10	63943292	G	T	0.176938		-0.131094	0.0275669	1.9797e-06	0.440098	0.0122008	6.39347e-285	-0.297875	0.0631801	2.42079e-06	0.335427	20	0.79456
		BARD1	2	ENSG00000138376	215632399	rs35933323	2	215674090	T	G	0.261431		0.0674901	0.0223963	0.00258303	-0.587642	0.00824863	0	-0.114849	0.0381462	0.00260598	0.463225	20	0.130402
		BCL2L11	2	ENSG00000153094	111901489	rs113135335	2	111887754	G	T	0.117296		0.103306	0.0293013	0.000422445	0.164709	0.0127383	3.04029e-38	0.627204	0.184392	0.000670252	0.648403	20	0.437402
		CBX1	17	ENSG00000108468	46163148	rs59934550	17	46242955	C	T	0.329026		-0.0584928	0.0191455	0.00224937	0.228644	0.0138135	1.54357e-61	-0.255825	0.0851495	0.00266086	0.0679175	20	0.0066153
		COX15	10	ENSG00000014919	101481729	rs12779255	10	101358685	A	T	0.408549		0.0924688	0.0187524	8.17881e-07	-0.168908	0.00807587	3.89401e-97	-0.54745	0.114065	1.59098e-06	0.0843122	20	4.34152e-09
		COX5A	15	ENSG00000178741	75221320	rs7495033	15	75206225	T	A	0.460239		-0.0653134	0.019597	0.000859686	-0.119393	0.0126075	2.79841e-21	0.547044	0.174006	0.00166761	0.885354	20	0.564597
		EP300	22	ENSG00000100393	41531935	rs13058113	22	41508414	T	G	0.304175		0.0581735	0.0198266	0.00334511	0.245407	0.00886317	9.63123e-169	0.237049	0.081243	0.00352536	0.524122	20	0.36712
		EYA3	1	ENSG00000158161	28356031	rs78266202	1	28303028	G	T	0.0576541		-0.201743	0.0666535	0.00247201	0.812386	0.0195617	0	-0.248334	0.0822642	0.00253832	0.582988	20	0.0142965
		GPX1	3	ENSG00000233276	49395321	rs11130203	3	49575367	A	G	0.333002		0.182825	0.0186152	9.11591e-23	-0.111313	0.00901232	4.79898e-35	-1.64244	0.213659	1.50373e-14	0.0533737	20	0.867634
		H2BC11	6	ENSG00000124635	27097299	rs12195360	6	27210032	T	C	0.110338		-0.0889915	0.0243986	0.000264899	0.329426	0.029614	9.58751e-29	-0.270141	0.0779435	0.000528555	0.0721175	20	0.561449
		H2BC12	6	ENSG00000197903	27110346	rs12192049	6	27056739	C	T	0.107356		-0.0878827	0.024462	0.000327363	0.549718	0.0133983	0	-0.159869	0.0446695	0.000345008	0.0788723	20	0.774076
		IMPDH2	3	ENSG00000178035	49064299	rs9813813	3	49207093	A	T	0.110338		0.134197	0.0311389	1.63538e-05	-0.102803	0.0134235	1.88261e-14	-1.30538	0.347565	0.000172794	0.131215	20	0.484261
		IRF1	5	ENSG00000125347	131821895	rs11741255	5	131811182	A	G	0.379722		0.0956543	0.0197847	1.33309e-06	0.0801856	0.00821321	1.6228e-22	1.19291	0.275333	1.47354e-05	0.445501	20	0.000118045
		JAK2	9	ENSG00000096968	5056608	rs6476941	9	5133609	T	C	0.5		0.0871654	0.0185813	2.71825e-06	0.200572	0.00793997	8.57482e-141	0.434585	0.0942255	3.98476e-06	0.140523	20	0.191598
		KEAP1	19	ENSG00000079999	10605606	rs79342923	19	10605636	T	G	0.116302		0.0817854	0.025175	0.00115944	0.103758	0.0141029	1.8781e-13	0.788236	0.265235	0.00296016	0.90041	20	0.0481593
		MAPK3	16	ENSG00000102882	30130126	rs55732507	16	30141985	C	T	0.437376		-0.0628794	0.0188476	0.000849337	0.508772	0.00767103	0	-0.12359	0.0370921	0.000862276	0.187928	20	0.898364
		MAPKAPK2	1	ENSG00000162889	206882958	rs6669284	1	206890435	A	G	0.316103		0.1288	0.0197824	7.47137e-11	0.133297	0.012624	4.61548e-26	0.966262	0.174354	2.99098e-08	0.110601	20	2.08988e-22
		NFYB	12	ENSG00000120837	104521461	rs4964219	12	104545730	A	T	0.228628		0.0712101	0.0207798	0.00061052	-0.0521748	0.0093789	2.6518e-08	-1.36484	0.467775	0.00352603	0.321673	20	0.0356901
		PPP5C	19	ENSG00000011485	46873244	rs12459222	19	46859301	C	G	0.302187		-0.0766568	0.0220729	0.000514873	-0.44637	0.008514	0	0.171734	0.0495581	0.000529645	0.425526	20	0.169799
		PSMC3IP	17	ENSG00000131470	40727091	rs12938909	17	40787764	G	C	0.266402		-0.0678573	0.0219873	0.00202731	0.0901918	0.00896325	8.09992e-24	-0.752366	0.254992	0.00317213	0.125676	20	0.0118368
		RPL11	1	ENSG00000142676	24020592	rs77766201	1	24006446	A	G	0.176938		-0.0800617	0.0263407	0.00237001	-0.157503	0.0108401	7.86783e-48	0.508319	0.17086	0.00292923	0.168962	20	0.0118682
		SATB1	3	ENSG00000182568	18436972	rs9851736	3	18430301	T	C	0.427435		0.0567785	0.0185925	0.00225938	0.159439	0.00800807	3.34653e-88	0.356114	0.117976	0.00253998	0.306424	20	0.429822
		SENP6	6	ENSG00000112701	76369611	rs62414240	6	76274825	C	T	0.524851		-0.0599928	0.01864	0.00128869	0.39793	0.00766421	0	-0.150762	0.0469323	0.00131662	0.0578338	20	0.227786
		SMUG1	12	ENSG00000123415	54570653	rs2233921	12	54575800	A	C	0.477137		0.0588347	0.0187408	0.00169301	-0.343977	0.0078226	0	-0.171043	0.0546214	0.00173963	0.292648	20	0.325287
		STAT3	17	ENSG00000168610	40502964	rs1053004	17	40466092	G	A	0.379722		-0.0740065	0.0191153	0.000108128	-0.139939	0.00823965	1.08609e-64	0.528848	0.140102	0.00016017	0.051541	20	0.00236238
		TUFM	16	ENSG00000178952	28855730	rs7187776	16	28857645	G	A	0.341948		0.0655281	0.0186979	0.00045733	0.846998	0.00659152	0	0.0773651	0.0220837	0.000459588	0.55025	20	0.0243177
	GWAS: genome-wide association study.
	eQTL: expression quantitative trait loci.
	SMR: summary-data-based Mendelian randomization.
	HEIDI: heterogeneity in dependent instruments.
	Only genome-wide significant eQTLs (P<5E-8) are taken into the analysis. We report SNP-gene combinations with PSMR < the false discovery rate (FDR) at ɑ = 0.1 using the Benjamini-Hochberg method, and survived after the heterogeneity test (PHEIDI ≥ 0·05).
	β in GWAS association, regression coefficient of cancer on SNP, log(OR).
	SE, standard error.
	β in mQTL association, regression coefficient of DNA methylation on SNP.
	β in SMR association, regression coefficient of cancer on DNA methylation.
	PP.H4, posterior probability of H4 ,PP.H4 >0·7 as the cut-off for the evidence of colocalization of cancer GWAS and mQTL association.

## Sheet: Table S4
	Table S4. SMR and colocalization results of the association between DNA methylation of DDR-related genes and Inflammatory bowel disease and its subtypes
	Disease	Gene	Gene Chr.	Probe	Probe base pair	topSNP	SNP Chr.	SNP base pair	Effect allele	Other allele	Effect allele frequence		GWAS association				mQTL association		SMR association			HEIDI Test		PP.H4
													β	SE	P	β	SE	P	β	SE	P	P	No. of SNPs
	IBD	ACTB	7	cg05971148	5568411	rs852389	7	5573946	G	A	0.304175		0.0829871	0.0157611	1.39956e-07	-0.208218	0.0344057	1.43188e-09	-0.398559	0.100334	7.1178e-05	0.107772	20	5.56716e-12
		APAF1	12	cg10957001	99118507	rs2288713	12	99109423	C	A	0.0954274		0.0688835	0.0232047	0.00299247	-1.9589	0.0359892	0	-0.0351644	0.0118634	0.0030356	0.439739	20	0.518385
		ASCC2	22	cg02474858	30233609	rs737911	22	30399417	A	G	0.364811		-0.0648067	0.0181478	0.000355549	-0.292602	0.0331319	1.03337e-18	0.221484	0.0669007	0.000930829	0.17338	20	0.919187
		BID	22	cg07473201	18231406	rs8190289		18232768	A	G	0.0357853		-0.121704	0.0387308	0.00167614	-1.27176	0.102458	2.23489e-35	0.0956973	0.0314152	0.00231747	0.709721	4	0.693625
				cg13346441	18231586	rs8190289		18232768	A	G	0.0357853		-0.121704	0.0387308	0.00167614	-1.6081	0.100244	6.52484e-58	0.0756819	0.0245425	0.00204443	0.527126	4	0.693625
				cg09896131	18231825	rs8190289		18232768	A	G	0.0357853		-0.121704	0.0387308	0.00167614	-1.13195	0.102583	2.60699e-28	0.107517	0.0355763	0.00250984	0.446453	5	0.693625
		BRD2	6	cg26264318	32942400	rs580962	6	32925692	C	T	0.405567		0.0723026	0.0154808	3.0049e-06	0.266901	0.0331879	8.83077e-16	0.270897	0.0670739	5.37293e-05	0.0866713	8	0.000552452
				cg26953232	32942494	rs580962		32925692	C	T	0.405567		0.0723026	0.0154808	3.0049e-06	0.230069	0.0334242	5.84829e-12	0.314265	0.0813149	0.000111185	0.406669	6	0.000552452
				cg17451586	32942808	rs580962		32925692	C	T	0.405567		0.0723026	0.0154808	3.0049e-06	0.248657	0.0331832	6.70765e-14	0.290772	0.0733602	7.38201e-05	0.443027	7	0.000552452
				cg06898831	32946062	rs209474		32924584	G	A	0.403579		-0.0634316	0.0150932	2.63791e-05	-0.245129	0.0325559	5.09468e-14	0.258768	0.0705144	0.000242817	0.174753	4	0.00032819
		BTG2	1	cg23371584	203275927	rs75335174	1	203284108	C	T	0.0576541		0.0898783	0.0309952	0.00373465	2.76897	0.0406786	0	0.0324591	0.0112039	0.00376604	0.171298	20	0.523605
		CCL2	17	cg16700758	32582359	rs3091315	17	32593665	G	A	0.317097		-0.0862509	0.0161096	8.603e-08	-0.327898	0.0364526	2.35823e-19	0.263042	0.0571741	4.21031e-06	0.0548955	20	0.0469925
				cg17864156	32582828	rs3091316		32593974	A	G	0.317097		-0.0874286	0.0161146	5.78216e-08	0.340947	0.0357965	1.65683e-21	-0.256429	0.0543943	2.42599e-06	0.0966923	20	0.0449477
		CHFR	12	cg02667335	133464515	rs2291255	12	133449367	A	C	0.201789		0.06461	0.0200158	0.00124681	-0.500323	0.0432148	5.35304e-31	-0.129137	0.0415316	0.00187494	0.154056	20	0.0930777
		CSF3	17	cg04193923	38170900	rs4795415	17	38157995	T	C	0.378728		-0.0672143	0.0154571	1.37113e-05	-0.193429	0.0336295	8.83199e-09	0.347488	0.100178	0.000522973	0.147518	6	0.0052773
		DNMT3A	2	cg10614445	25526696	rs56218834	2	25520857	A	G	0.44334		0.0548292	0.0152277	0.000317453	-0.312563	0.0322868	3.63805e-22	-0.175418	0.0519795	0.000738807	0.0546985	20	0.74291
		EHMT2	6	cg02778334	31864682	rs137893789	6	32055486	A	G	0.0377734		-0.159118	0.0482504	0.000974586	0.377455	0.058103	8.23171e-11	-0.421555	0.143358	0.00327613	0.24884	3	2.36378e-05
		ERBB2	17	cg05616858	37843591	rs2517953	17	37841211	G	C	0.33499		-0.0702323	0.0161535	1.37502e-05	-0.438727	0.0342038	1.15991e-37	0.160082	0.0388767	3.82695e-05	0.0972746	20	0.00916091
				cg14187895	37843818	rs2517953		37841211	G	C	0.33499		-0.0702323	0.0161535	1.37502e-05	-0.308238	0.0341339	1.71256e-19	0.227851	0.0581638	8.95099e-05	0.0915795	20	0.00354498
				cg26615017	37879657	rs2952155		37861718	T	C	0.250497		-0.0724457	0.0176816	4.181e-05	0.263086	0.0377193	3.0621e-12	-0.275369	0.0779466	0.000411199	0.161091	10	0.00354498
		ETS1	11	cg21695395	128364143	rs4937340	11	128369276	G	A	0.267396		0.0563743	0.0182769	0.00203925	0.371202	0.037853	1.05668e-22	0.15187	0.0516152	0.0032574	0.871142	20	0.24125
		EXOSC9	4	cg19748678	122722346	rs56077950	4	122721412	T	C	0.342942		-0.0479666	0.0157992	0.00239729	0.620197	0.0312881	1.91876e-87	-0.0773409	0.0257716	0.00269078	0.0767461	20	0.461917
		FBN1	15	cg14164380	48938775	rs55694948	15	48758132	C	A	0.163022		-0.0659599	0.0218152	0.0024981	-0.438301	0.0450151	2.10177e-22	0.15049	0.0521167	0.00388249	0.281139	20	0.0190828
		FOXN3	14	cg13679772	89933549	rs28367284	14	89933608	T	C	0.0854871		0.0878384	0.0288879	0.00236059	-0.924794	0.0564262	2.27572e-60	-0.0949816	0.0317702	0.00279299	0.762349	9	0.562536
		FOXO1	13	cg09792463	41189240	rs9549251	13	41228650	G	A	0.324056		0.0481874	0.015656	0.00208483	-0.430926	0.0346236	1.47003e-35	-0.111823	0.0374255	0.00280921	0.328215	20	0.445778
				cg10696351	41227982	rs12583418		41195411	A	G	0.324056		0.0483845	0.0156515	0.00199237	-0.576467	0.0349657	4.57615e-61	-0.0839328	0.0276239	0.00237828	0.246174	20	0.454702
		GPX1	3	cg24011261	49396226	rs7648841	3	49416825	A	G	0.335984		0.15986	0.0151339	4.42079e-26	-0.240209	0.0349631	6.40423e-12	-0.665504	0.115553	8.44563e-09	0.0630319	10	0.993039
		GPX4	19	cg04903600	1105746	rs62131210	19	1100379	T	C	0.204771		-0.0539634	0.0171745	0.00167761	0.344741	0.0386379	4.56515e-19	-0.156533	0.0528174	0.00303998	0.244099	19	0.0245439
		HLA-A	6	cg17678719	29910273	rs2076179	6	29691772	C	T	0.481113		0.105477	0.0151128	2.96551e-12	0.214685	0.0311843	5.80305e-12	0.491311	0.100242	9.52433e-07	0.561107	9	0.988077
		HLA-B		cg18996202	31324565	rs1362126		29691019	A	G	0.439364		0.111913	0.0151541	1.52511e-13	-0.502995	0.0314886	1.94367e-57	-0.222493	0.0331917	2.03779e-11	0.140554	20	0.988077
		HLA-C		cg11247343	31237824	rs114475699		31211201	C	T	0.188867		-0.0851654	0.0179377	2.05589e-06	-0.52181	0.0489804	1.6802e-26	0.163212	0.0376352	1.44656e-05	0.122587	20	0.0106142
		HNF1B	17	cg21250756	36077300	rs12951345	17	36077863	C	A	0.249503		0.0542275	0.0176792	0.00215998	0.345328	0.0385178	3.09092e-19	0.157032	0.0541087	0.00370605	0.349648	6	0.432872
		HNRNPH1	5	cg20740299	179048527	rs1136267	5	179050188	C	A	0.347913		-0.0521178	0.0165094	0.00159474	-0.503259	0.0334762	4.43969e-51	0.103561	0.0335205	0.00200511	0.130412	20	0.141692
				cg20773320	179048967	rs1136267		179050188	C	A	0.347913		-0.0521178	0.0165094	0.00159474	-0.624274	0.0322913	2.85924e-83	0.0834855	0.026796	0.00183576	0.450243	20	0.141692
		HORMAD1	1	cg22823121	150693482	rs11587444	1	150722844	G	A	0.408549		-0.050739	0.0154232	0.00100263	0.380851	0.0334949	5.87037e-30	-0.133225	0.0421576	0.00157676	0.504214	20	0.0251184
		HP	16	cg23815491	72088622	rs8062041	16	72088964	T	C	0.358847		0.0466287	0.0156276	0.00284754	1.13959	0.0233106	0	0.0409171	0.0137389	0.00289948	0.454225	20	0.27412
		IL6	7	cg13104385	22767384	rs1474347	7	22768124	C	A	0.411531		0.0518302	0.0151173	0.000606848	-1.06848	0.0246873	0	-0.0485083	0.0141927	0.000631229	0.38074	20	0.519401
				cg05265849	22767390	rs1474347		22768124	C	A	0.411531		0.0518302	0.0151173	0.000606848	-0.952863	0.0271499	7.65733e-270	-0.0543942	0.0159407	0.00064419	0.333826	20	0.519401
		IRF1	5	cg15375424	131823451	rs2706386	5	131832687	C	T	0.345924		-0.120009	0.0163356	2.03517e-13	0.276463	0.0346741	1.54641e-15	-0.434087	0.0803458	6.56337e-08	0.0687466	17	0.909378
		IRF3	19	cg03172226	50162898	rs12104272	19	50148052	A	G	0.331014		0.0533499	0.0169158	0.00161128	0.25411	0.0339741	7.4597e-14	0.209948	0.0722448	0.00366008	0.659342	10	0.0951885
		IRF5	7	cg12816198	128577593	rs3757387	7	128576086	C	T	0.454274		0.0820311	0.015194	6.70471e-08	0.571208	0.0321428	1.18613e-70	0.14361	0.0278002	2.39438e-07	0.0526088	20	0.000150274
				cg14349538	128577651	rs3757387		128576086	C	T	0.454274		0.0820311	0.015194	6.70471e-08	-0.322449	0.0333631	4.25242e-22	-0.2544	0.0539742	2.43655e-06	0.562944	20	0.991855
				cg26616347	128577752	rs3757387		128576086	C	T	0.454274		0.0820311	0.015194	6.70471e-08	-0.28329	0.0340249	8.36539e-17	-0.289566	0.0639232	5.90108e-06	0.126748	20	0.991855
				cg06630958	128577819	rs3757387		128576086	C	T	0.454274		0.0820311	0.015194	6.70471e-08	-0.220881	0.0336131	4.98833e-11	-0.371381	0.0890272	3.02537e-05	0.101545	14	0.991855
				cg22630713	128577824	rs3807307		128579202	C	T	0.474155		0.0815773	0.0151798	7.69733e-08	-0.199506	0.0332737	2.02349e-09	-0.408896	0.102176	6.28385e-05	0.951662	10	0.991855
		JAK2	9	cg20394284	4984206	rs10758669	9	4981602	C	A	0.352883		0.100592	0.015572	1.04846e-10	0.60539	0.0325707	4.09647e-77	0.166161	0.0272314	1.04885e-09	0.416041	20	0.988647
		MBL2	10	cg19492498	54531460	rs13312736	10	54530981	T	C	0.196819		-0.061354	0.0201862	0.0023705	-0.582852	0.0380697	6.54475e-53	0.105265	0.0353094	0.00287099	0.0629252	20	0.328133
		MCL1	1	cg02961109	150552537	rs11204666	1	150543128	T	C	0.147117		-0.075664	0.0223721	0.000719416	0.301555	0.043045	2.45958e-12	-0.250913	0.0823822	0.00232126	0.536989	18	0.0219674
		MED1	17	cg15445000	37608096	rs4286140	17	37639327	G	A	0.246521		-0.0632013	0.0200103	0.00158617	-0.75638	0.0362328	8.9318e-97	0.0835576	0.0267564	0.0017908	0.058529	20	0.55053
				cg03013999	37608204	rs12948381		37571925	T	C	0.247515		-0.0615327	0.0200462	0.00214388	-0.503359	0.0364899	2.75143e-43	0.122244	0.0407989	0.00273313	0.0512652	20	0.549625
		MICA	6	cg11268327	31380198	rs139063538	6	31397966	C	A	0.175944		-0.0824545	0.019394	2.12305e-05	-1.70769	0.0355973	0	0.0482842	0.0114014	2.28605e-05	0.128636	20	0.074363
				cg13139838	31382197	rs114921825		31399129	A	G	0.177932		-0.0821692	0.0193911	2.26048e-05	0.344498	0.0513655	1.98933e-11	-0.238519	0.0665816	0.000340518	0.227754	5	0.985463
		MIR146B	10	cg09701700	104194843	rs1536309	10	104195202	G	A	0.387674		-0.0499647	0.0160412	0.0018409	-0.508594	0.0339804	1.20141e-50	0.0982408	0.032216	0.00229268	0.22853	20	0.0503945
		MUC1	1	cg15699386	155161211	rs2070803	1	155157715	G	A	0.414513		0.0538007	0.0151448	0.000381716	-0.221538	0.0316699	2.64817e-12	-0.242851	0.0766721	0.00153812	0.681832	20	0.78188
		NOTCH1	9	cg13659914	139420642	rs35116034	9	139421837	T	C	0.144135		-0.0849136	0.0212574	6.48201e-05	-0.317872	0.0469625	1.30006e-11	0.267131	0.0776512	0.000581406	0.675484	3	0.0332017
		NUPR1	16	cg01803679	28550269	rs180743	16	28507644	G	C	0.347913		0.0555744	0.0151099	0.00023505	-0.271299	0.033174	2.88447e-16	-0.204846	0.061068	0.000795421	0.234843	20	0.625138
				cg15149645	28550619	rs4149392		28617813	G	A	0.333002		0.0498245	0.0152972	0.00112559	-0.310135	0.0333043	1.25261e-20	-0.160654	0.0522544	0.00210882	0.415176	20	0.614772
				cg01542023	28550637	rs4149406		28607070	G	A	0.326044		0.0494425	0.0151504	0.00110063	-0.414403	0.0333701	2.07711e-35	-0.11931	0.0378009	0.00159796	0.0871284	20	0.833411
		PINK1	1	cg24455365	20961229	rs3121395	1	20970344	T	C	0.102386		-0.0910313	0.0282102	0.00125144	0.657373	0.0497168	6.51917e-40	-0.138477	0.044173	0.0017192	0.311546	20	0.0137617
		PLAU	10	cg04939496	75669647	rs2227551	10	75669190	G	T	0.242545		-0.0712566	0.0158031	6.51253e-06	0.453356	0.0352839	8.73373e-38	-0.157176	0.0369421	2.09378e-05	0.185131	20	0.961081
		POLE	12	cg03742729	133201736	rs4883628	12	133204797	G	A	0.434394		0.0446192	0.0152378	0.00340942	0.43611	0.0302505	4.06894e-47	0.102312	0.0356537	0.00410994	0.262823	20	0.0238728
				cg11808531	133201891	rs4883629		133204362	G	A	0.435388		0.0446201	0.0152378	0.00340871	1.12447	0.0210004	0	0.039681	0.0135713	0.00345696	0.467892	20	0.0238534
		POLR3H	22	cg04809988	41940355	rs17367849	22	41923644	A	G	0.214712		0.0656214	0.0176022	0.000192997	0.876391	0.0382997	6.94948e-116	0.0748769	0.0203497	0.000233683	0.0504569	20	0.861441
				cg06481639	41940642	rs2413643		41818234	A	G	0.2167		0.0655991	0.0175556	0.000186488	-0.245895	0.0403474	1.09823e-09	-0.266777	0.0837458	0.00144476	0.259418	17	0.893927
				cg02738086	41941494	rs12484722		41954824	C	T	0.213718		0.0650113	0.0176074	0.00022227	-0.521091	0.0418937	1.61716e-35	-0.12476	0.0352468	0.000400713	0.0533241	20	0.338071
		PSMD9	12	cg05989984	122355599	rs7309024	12	122338334	T	C	0.483101		0.0501906	0.0153318	0.00106179	-0.204425	0.0320031	1.68441e-10	-0.245521	0.0842753	0.00357609	0.247146	14	0.81795
		PVT1	8	cg03566001	129008054	rs9693781	8	129006496	T	A	0.162028		-0.0762067	0.0207023	0.000232247	-1.01274	0.0361552	1.19662e-172	0.075248	0.0206176	0.000262553	0.0831173	20	0.868264
		RNF213	17	cg12648893	78305896	rs8072917	17	78309108	C	T	0.333002		0.0538939	0.016266	0.000922062	-0.211722	0.0328399	1.14013e-10	-0.25455	0.0863789	0.00320973	0.169411	12	0.0152383
		RTEL1	20	cg15788645	62289599	rs4809322	20	62310517	T	C	0.0924453		-0.095655	0.0297624	0.00130921	0.541208	0.0536585	6.36112e-24	-0.176743	0.057717	0.00219683	0.0745762	11	0.0166632
				cg03339910	62318482	rs2297440		62312299	T	C	0.203777		-0.118379	0.0196134	1.58387e-09	-0.247722	0.0361843	7.58758e-12	0.47787	0.105551	5.97132e-06	0.225148	20	0.964926
				cg00622799	62318588	rs909334		62270930	A	C	0.208748		-0.128001	0.0197336	8.7882e-11	-0.23077	0.0361304	1.69019e-10	0.554669	0.121876	5.33676e-06	0.16371	17	0.963679
		SMAD3	15	cg24032190	67442893	rs17293632	15	67442596	T	C	0.214712		0.0637343	0.0169752	0.00017366	0.459478	0.0385254	8.59846e-33	0.13871	0.0387319	0.000341903	0.665455	16	0.0354235
		SMUG1	12	cg03856366	54583569	rs3136378	12	54580273	G	A	0.460239		-0.0472183	0.0156524	0.00255552	0.352111	0.0319525	3.06597e-28	-0.134101	0.0460886	0.00361859	0.353213	20	0.152314
		SP2	17	cg00458337	45972499	rs8079333	17	45972272	A	C	0.347913		0.048067	0.0159341	0.00255611	-0.974468	0.0303671	6.15861e-226	-0.0493264	0.0164237	0.00267007	0.0711498	20	0.423151
				cg16575821	45974285	rs2325747		45974285	T	C	0.437376		0.0466702	0.0153223	0.0023198	-0.814372	0.0290218	2.95754e-173	-0.0573082	0.0189254	0.00246086	0.128875	20	0.423178
		STAT3		cg06270615	40516068	rs6503697		40501579	T	A	0.2833		-0.107313	0.017005	2.77843e-10	-0.855298	0.0330667	1.61443e-147	0.125469	0.0204651	8.74151e-10	0.0694883	20	0.978035
		STAT5A		cg05117208	40438312	rs28606005		40397776	A	G	0.280318		-0.0827373	0.017908	3.83504e-06	-0.219124	0.0345841	2.35831e-10	0.377582	0.101145	0.000189167	0.414912	6	0.983847
				cg20388732	40439433	rs8064638		40424255	A	G	0.280318		-0.0828661	0.0179065	3.69717e-06	-0.266111	0.0345399	1.31396e-14	0.311397	0.0784951	7.2757e-05	0.135476	7	0.983989
				cg03001305	40439492	rs16967609		40400412	T	C	0.280318		-0.0827151	0.0179078	3.85709e-06	0.210114	0.034693	1.39213e-09	-0.393668	0.107187	0.00023998	0.584549	8	0.980073
		TCEA2	20	cg04956806	62693657	rs57642905	20	62693378	T	C	0.246521		-0.0616266	0.0192245	0.00134766	-0.620886	0.037345	4.54156e-62	0.0992559	0.0315333	0.00164587	0.143169	20	0.00929197
				cg27370028	62693943	rs57642905		62693378	T	C	0.246521		-0.0616266	0.0192245	0.00134766	-0.60683	0.0379094	1.13511e-57	0.101555	0.0323092	0.001671	0.175915	20	0.00929197
				cg10494860	62693951	rs58269830		62696486	T	G	0.244533		-0.0612593	0.0192294	0.00144401	-0.808278	0.0354179	2.82445e-115	0.0757899	0.0240213	0.00160433	0.164533	20	0.00879734
				cg24348495	62693971	rs28638160		62697000	A	C	0.244533		-0.0616569	0.01923	0.00134465	-0.790897	0.036074	1.52429e-106	0.0779582	0.0245728	0.00151111	0.182245	20	0.00907329
				cg12176783	62694000	rs7264802		62692440	A	G	0.258449		-0.0621985	0.01899	0.00105541	-0.617267	0.037226	9.46813e-62	0.100764	0.0313591	0.00131245	0.210275	20	0.00907329
				cg02197387	62694005	rs7264802		62692440	A	G	0.258449		-0.0621985	0.01899	0.00105541	-0.544344	0.037746	3.80418e-47	0.114263	0.0357745	0.00140322	0.120034	20	0.00879734
		TFEB	6	cg02284014	41674099	rs78470916	6	41674100	T	G	0.0397614		-0.104325	0.0337132	0.00197151	-0.869887	0.0805651	3.54403e-27	0.119929	0.0403161	0.0029325	0.181259	17	0.0106797
		TRIM26		cg06400745	30168896	rs188837807		30155864	T	C	0.149105		-0.122555	0.0186344	4.80618e-11	-0.368057	0.0470743	5.33949e-15	0.332978	0.0661591	4.82873e-07	0.186648	5	0.0505986
				cg12663302	30175792	rs17184549		29648120	A	G	0.23161		0.0798397	0.0164937	1.29434e-06	0.247645	0.0392197	2.71374e-10	0.322396	0.0839212	0.000122211	0.0707967	5	0.0163532
		TUFM	16	cg00348858	28858442	rs62037363	16	28865042	C	T	0.329026		0.0547789	0.0153006	0.000343368	-0.285293	0.0336199	2.1418e-17	-0.192009	0.058209	0.000971617	0.216326	20	0.803404
		UBE2L3	22	cg06850285	21921269	rs12169001	22	21966833	T	C	0.192843		0.0722126	0.0161301	7.57426e-06	0.275219	0.0420517	5.9587e-11	0.262382	0.0710082	0.000219801	0.379067	3	0.961561
				cg25421647	21921833	rs2876971		21972401	G	T	0.192843		0.0723355	0.0161302	7.3092e-06	0.360151	0.0408599	1.20446e-18	0.200848	0.0502507	6.41739e-05	0.158834	5	0.968372
				cg26979056	21921839	rs11089637		21979096	C	T	0.166998		0.0688547	0.0169418	4.81981e-05	0.225946	0.0414042	4.84026e-08	0.30474	0.0934916	0.00111593	0.37294	4	0.966607
		UBQLN4	1	cg22796458	156022836	rs3754293	1	156024373	A	G	0.425447		0.0473719	0.0152211	0.00185669	-0.453071	0.0312008	8.90016e-48	-0.104557	0.0343583	0.00234121	0.599657	20	0.0581047
		UBTF	17	cg13780065	42288203	rs2526011	17	42288128	G	T	0.112326		-0.0848042	0.0249204	0.0006665	0.469348	0.0578193	4.75891e-16	-0.180685	0.0575727	0.00169883	0.270661	9	0.0214085
		YWHAG	7	cg10167463	75959203	rs7789940	7	75951230	G	A	0.298211		0.0489575	0.0159317	0.00211953	-0.776918	0.0325335	4.8804e-126	-0.063015	0.0206754	0.00230499	0.531685	20	0.0123474
		ZBTB4	17	cg12456884	7372008	rs9675122	17	7420294	C	G	0.340954		-0.0553455	0.0152554	0.000285693	-0.21693	0.0337163	1.24311e-10	0.255131	0.0807334	0.00157682	0.254564	20	0.00954746
				cg22685463	7387363	rs6761		7417663	C	T	0.384692		-0.0561234	0.0151281	0.000207367	0.273972	0.0322072	1.79184e-17	-0.204851	0.0602405	0.000672498	0.381511	17	0.00955574
	Crohn's disease	BAD	11	cg23796481	64053134	rs479552	11	64110683	C	G	0.371769		-0.10515	0.0309023	0.000667329	0.535788	0.0313902	2.5402e-65	-0.196253	0.0588112	0.000846887	0.21919	20	0.551183
		BRD2	6	cg02448295	32941126	rs20547	6	32826233	G	A	0.0337972		0.344152	0.0733731	2.72621e-06	1.65743	0.0959007	6.34281e-67	0.207642	0.0458706	5.99136e-06	0.0753461	20	0.0413685
		FOXK1	7	cg10106935	4762236	rs11973119	7	4859257	G	T	0.055666		0.227151	0.0596611	0.000140459	-0.725493	0.0657314	2.52663e-28	-0.313099	0.0869905	0.000319162	0.459384	20	0.0304738
				cg06660057	4762371	rs11973119		4859257	G	T	0.055666		0.227151	0.0596611	0.000140459	-0.76522	0.0655672	1.79761e-31	-0.296844	0.0820099	0.000295043	0.435714	20	0.0304738
				cg22753962	4762606	rs11973119		4859257	G	T	0.055666		0.227151	0.0596611	0.000140459	-1.02152	0.0639228	1.74658e-57	-0.222366	0.060039	0.000212486	0.566785	20	0.0304738
				cg15770585	4762742	rs11973119		4859257	G	T	0.055666		0.227151	0.0596611	0.000140459	-0.53002	0.0666737	1.87324e-15	-0.428571	0.124808	0.000595116	0.84969	16	0.0304738
		GPX1	3	cg07274523	49395745	rs34293138	3	49579017	C	T	0.333002		0.111436	0.030368	0.000242996	-0.688309	0.0337708	2.42812e-92	-0.161898	0.0448291	0.000304483	0.0564207	20	0.908191
		GTF2H4	6	cg02815249	30877746	rs147642505	6	31294886	T	C	0.280318		0.181217	0.0345469	1.55833e-07	0.226102	0.0364584	5.58777e-10	0.801483	0.20012	6.20152e-05	0.222087	11	0.00745895
		HLA-A		cg15319255	29910269	rs2517910		29688501	A	C	0.399602		-0.107305	0.0303831	0.000412838	0.441151	0.0314466	1.04199e-44	-0.243239	0.0710214	0.000615099	0.14055	20	0.988285
				cg17678719	29910273	rs2076179		29691772	C	T	0.481113		0.135468	0.0301171	6.85883e-06	0.214685	0.0311843	5.80305e-12	0.631008	0.167574	0.000166182	0.563205	9	0.988349
		HLA-B		cg18996202	31324565	rs1362126		29691019	A	G	0.439364		0.134988	0.0302164	7.91918e-06	-0.502995	0.0314886	1.94367e-57	-0.268368	0.062378	1.6904e-05	0.0782138	20	0.988349
		HLA-DQB1		cg09555323	32629786	rs9461776		32575735	G	A	0.084493		0.451183	0.0653349	4.99574e-12	-0.52906	0.070593	6.6548e-14	-0.852801	0.167924	3.80456e-07	0.0839596	20	1.03777e-06
				cg10846853	32632859	rs34411532		32592294	A	G	0.17992		-0.197354	0.0385457	3.05534e-07	0.663366	0.0457982	1.51723e-47	-0.297504	0.0616295	1.38401e-06	0.152288	20	0.0392888
				cg23464743	32633163	rs9274617		32635904	A	T	0.379722		0.133299	0.0339847	8.77001e-05	1.03933	0.0265367	0	0.128255	0.0328622	9.50857e-05	0.0522632	20	9.77555e-05
		NOD2	16	cg01068906	50745944	rs2066844	16	50745926	T	C	0.0506958		0.433101	0.097676	9.24741e-06	-0.987745	0.0717785	4.37335e-43	-0.438475	0.103895	2.43894e-05	0.264896	16	0.995321
				cg01055281	50746052	rs2066844		50745926	T	C	0.0506958		0.433101	0.097676	9.24741e-06	-0.438171	0.0735364	2.54474e-09	-0.988429	0.277866	0.000374814	0.120153	5	0.995321
				cg08195491	50746063	rs2066844		50745926	T	C	0.0506958		0.433101	0.097676	9.24741e-06	-1.1315	0.0713941	1.43626e-56	-0.382767	0.0896392	1.95397e-05	0.413347	20	0.995321
		PSMD4	1	cg10963543	151226935	rs61817972	1	151177907	T	C	0.299205		-0.126218	0.0310401	4.77672e-05	-0.326827	0.0346032	3.55401e-21	0.386192	0.103402	0.000187816	0.690155	18	0.927297
				cg08236358	151226941	rs61817972		151177907	T	C	0.299205		-0.126218	0.0310401	4.77672e-05	-0.240038	0.0343639	2.84487e-12	0.525825	0.149628	0.00044106	0.219065	9	0.927297
		STAT3	17	cg24718015	40489721	rs4796793	17	40542210	G	C	0.269384		-0.131851	0.0346993	0.00014479	0.31787	0.0376218	2.93602e-17	-0.414795	0.119693	0.000529279	0.245856	18	0.45877
				cg17833746	40489785	rs3736162		40497839	C	G	0.2833		-0.13152	0.0340541	0.000112416	0.284669	0.0365269	6.5221e-15	-0.46201	0.13351	0.000539203	0.288569	17	0.0167913
				cg06270615	40516068	rs6503697		40501579	T	A	0.2833		-0.129029	0.0340755	0.000152739	-0.855298	0.0330667	1.61443e-147	0.150859	0.0402651	0.000179227	0.248117	20	0.489958
		TRIM26	6	cg06400745	30168896	rs188837807	6	30155864	T	C	0.149105		-0.165291	0.0375699	1.08473e-05	-0.368057	0.0470743	5.33949e-15	0.449091	0.117127	0.000125964	0.144788	5	0.0632053
	ulcerative colitis	ACTB	7	cg05971148	5568411	rs852389	7	5573946	G	A	0.304175		0.0821458	0.019393	2.27688e-05	-0.208218	0.0344057	1.43188e-09	-0.394518	0.113685	0.000519949	0.143018	20	1.50161e-05
		ASCC2	22	cg02474858	30233609	rs737911	22	30399417	A	G	0.364811		-0.0816152	0.02242	0.000272339	-0.292602	0.0331319	1.03337e-18	0.278929	0.0828769	0.000763827	0.263578	20	0.898922
		BRD2	6	cg26953232	32942494	rs580962	6	32925692	C	T	0.405567		0.0742456	0.0190425	9.66162e-05	0.230069	0.0334242	5.84829e-12	0.32271	0.0951245	0.000692573	0.116959	6	0.00436487
				cg17451586	32942808	rs580962		32925692	C	T	0.405567		0.0742456	0.0190425	9.66162e-05	0.248657	0.0331832	6.70765e-14	0.298586	0.0863275	0.000542658	0.142953	7	0.00436487
				cg06898831	32946062	rs209474		32924584	G	A	0.403579		-0.0695059	0.0185642	0.000181059	-0.245129	0.0325559	5.09468e-14	0.283548	0.0845787	0.000800912	0.236349	4	0.00255572
		CCL2	17	cg16700758	32582359	rs3091315	17	32593665	G	A	0.317097		-0.0966174	0.019865	1.15207e-06	-0.327898	0.0364526	2.35823e-19	0.294657	0.0688717	1.8829e-05	0.46799	20	0.416375
				cg17864156	32582828	rs3091316		32593974	A	G	0.317097		-0.0976553	0.0198711	8.9043e-07	0.340947	0.0357965	1.65683e-21	-0.286424	0.065583	1.25764e-05	0.272799	20	0.402467
		CHFR	12	cg02667335	133464515	rs2291255	12	133449367	A	C	0.201789		0.0987083	0.0244491	5.40717e-05	-0.500323	0.0432148	5.35304e-31	-0.197289	0.0517526	0.000137757	0.0918275	20	0.221913
		CSF3	17	cg04193923	38170900	rs4795415	17	38157995	T	C	0.378728		-0.0764993	0.0190268	5.8047e-05	-0.193429	0.0336295	8.83199e-09	0.39549	0.120016	0.000983086	0.362037	6	0.0157401
		CYP1A2	15	cg01359532	75045126	rs11072508	15	75062397	C	T	0.394632		-0.0597802	0.018767	0.00144557	0.373636	0.0344834	2.34343e-27	-0.159996	0.0523536	0.00224264	0.478719	20	0.0201572
		ERBB2	17	cg05616858	37843591	rs2517953	17	37841211	G	C	0.33499		-0.0822149	0.0199011	3.60928e-05	-0.438727	0.0342038	1.15991e-37	0.187394	0.0476556	8.4152e-05	0.21415	20	0.0273108
				cg14187895	37843818	rs2517953		37841211	G	C	0.33499		-0.0822149	0.0199011	3.60928e-05	-0.308238	0.0341339	1.71256e-19	0.266725	0.0709996	0.000172157	0.154903	20	0.000264234
				cg26615017	37879657	rs2952155		37861718	T	C	0.250497		-0.0796511	0.0217765	0.000254525	0.263086	0.0377193	3.0621e-12	-0.302757	0.0934644	0.00119833	0.126482	10	0.000264234
		ERG	21	cg12884169	40033163	rs8130434	21	40036243	C	T	0.499006		-0.057599	0.0192962	0.00283589	1.13891	0.0226192	0	-0.0505738	0.0169724	0.00288474	0.142828	20	0.456216
		ETS1	11	cg21695395	128364143	rs4937340	11	128369276	G	A	0.267396		0.0707787	0.0224441	0.00161291	0.371202	0.037853	1.05668e-22	0.190674	0.0635128	0.00268088	0.848499	20	0.57724
		FBN1	15	cg14164380	48938775	rs55694948	15	48758132	C	A	0.163022		-0.0848882	0.0269158	0.00161135	-0.438301	0.0450151	2.10177e-22	0.193676	0.0645506	0.00269651	0.25162	20	0.019617
		FOXK1	7	cg10888348	4763137	rs4492258	7	4764767	T	G	0.16998		-0.111492	0.0287696	0.000106473	-0.710034	0.0407471	5.29346e-68	0.157023	0.0415086	0.000155	0.0652986	16	0.0683003
				cg18733230	4763182	rs4492258		4764767	T	G	0.16998		-0.111492	0.0287696	0.000106473	-0.333375	0.0423196	3.33869e-15	0.334434	0.0961753	0.000506419	0.0574872	9	0.0683003
		FOXN3	14	cg13679772	89933549	rs28367284	14	89933608	T	C	0.0854871		0.107774	0.0353371	0.00228939	-0.924794	0.0564262	2.27572e-60	-0.116538	0.0388667	0.00271394	0.627758	9	0.611042
		FOXO1	13	cg09792463	41189240	rs9549251	13	41228650	G	A	0.324056		0.0621835	0.0192395	0.00122891	-0.430926	0.0346236	1.47003e-35	-0.144302	0.0461278	0.00175813	0.736462	20	0.579913
				cg10696351	41227982	rs12583418		41195411	A	G	0.324056		0.0618226	0.0192353	0.00130891	-0.576467	0.0349657	4.57615e-61	-0.107244	0.0339957	0.001607	0.642284	20	0.596347
		FOXP1	3	cg06241812	71293694	rs4055824	3	71292039	A	G	0.251491		0.0647723	0.0195601	0.000928111	-0.342128	0.0370373	2.52598e-20	-0.189322	0.0607345	0.00182574	0.601986	20	0.708036
				cg05384123	71294341	rs4055824		71292039	A	G	0.251491		0.0647723	0.0195601	0.000928111	-0.242378	0.0372517	7.69235e-11	-0.267237	0.0905514	0.00316525	0.658807	4	0.708036
		GPX1		cg24011261	49396226	rs7648841		49416825	A	G	0.335984		0.179414	0.018586	4.76541e-22	-0.240209	0.0349631	6.40423e-12	-0.746908	0.133438	2.1756e-08	0.167831	10	0.993018
				cg05551922	49396232	rs4241406		49600426	T	C	0.434394		-0.137951	0.0195795	1.84544e-12	0.192934	0.032526	2.99831e-09	-0.715017	0.157573	5.68715e-06	0.0900178	6	0.994954
		GTF2H4	6	cg16990009	30880155	rs147438193	6	28906465	T	C	0.0119284		0.197347	0.0609022	0.00119363	-2.09502	0.117311	2.47194e-71	-0.0941981	0.0295446	0.00143096	0.191062	5	0.97271
		HDAC5	17	cg02362984	42201844	rs2129301	17	42201478	C	T	0.112326		-0.105287	0.031875	0.000956181	-0.740234	0.0534615	1.34306e-43	0.142235	0.0442691	0.00131374	0.213601	20	0.0147357
		HLA-A	6	cg15319255	29910269	rs2517910	6	29688501	A	C	0.399602		-0.103907	0.0187228	2.86049e-08	0.441151	0.0314466	1.04199e-44	-0.235536	0.0456412	2.4615e-07	0.0560456	20	0.986164
				cg17678719	29910273	rs2076179		29691772	C	T	0.481113		0.0976921	0.0186026	1.50848e-07	0.214685	0.0311843	5.80305e-12	0.455049	0.108983	2.97464e-05	0.415011	9	0.986164
		HLA-B		cg18996202	31324565	rs1362126		29691019	A	G	0.439364		0.10808	0.0186497	6.82166e-09	-0.502995	0.0314886	1.94367e-57	-0.214873	0.039442	5.09905e-08	0.519876	20	0.986164
		HLA-DQB1		cg01745539	32632331	rs9274579		32635312	A	G	0.240557		0.188958	0.0205303	3.45303e-20	1.10122	0.0296719	1.71901e-301	0.17159	0.019208	4.13651e-19	0.522509	20	3.28712e-06
				cg22233843	32632565	rs9274573		32635205	C	T	0.468191		0.153148	0.0184817	1.16627e-16	-0.894925	0.0280762	5.9564e-223	-0.171129	0.0213381	1.05839e-15	0.0782023	20	3.28712e-06
				cg22984282	32632568	rs9274662		32636494	T	C	0.356859		0.155529	0.018513	4.42385e-17	-0.965099	0.0268547	7.84818e-283	-0.161153	0.0196996	2.82616e-16	0.130748	20	3.28712e-06
				cg13353717	32634276	rs9274662		32636494	T	C	0.356859		0.155529	0.018513	4.42385e-17	-1.00412	0.0252697	0	-0.154891	0.0188446	2.0456e-16	0.105376	20	3.28712e-06
				cg05724777	32634362	rs9274669		32636591	A	G	0.393638		0.158569	0.018487	9.71404e-18	-0.70912	0.0298128	4.69122e-125	-0.223614	0.0277136	7.10316e-16	0.34039	20	3.28712e-06
		HLA-DRB1		cg15982117	32552106	rs9271161		32577713	T	C	0.136183		0.182218	0.0250074	3.17907e-13	-1.52067	0.0285238	0	-0.119827	0.0165979	5.22007e-13	0.0656799	20	5.87994e-05
				cg10632894	32552453	rs9271413		32587768	G	A	0.12326		0.19418	0.0255603	3.03249e-14	-1.45045	0.0318553	0	-0.133876	0.0178659	6.71355e-14	0.0688242	20	0.0124616
				cg04601775	32557478	rs9271147		32577385	T	C	0.135189		0.179195	0.0250513	8.48203e-13	-1.05081	0.038528	8.64726e-164	-0.17053	0.0246463	4.54482e-12	0.117056	20	0.0157069
		IRF1	5	cg15375424	131823451	rs2706386	5	131832687	C	T	0.345924		-0.122884	0.020116	1.00392e-09	0.276463	0.0346741	1.54641e-15	-0.444486	0.091663	1.24002e-06	0.105494	17	0.925199
				cg17394978	131824502	rs2706384		131826880	G	T	0.342942		-0.12209	0.0200864	1.21504e-09	0.640866	0.0329949	4.91409e-84	-0.190508	0.0328414	6.59845e-09	0.0519804	20	0.875612
		IRF5	7	cg12816198	128577593	rs3757387	7	128576086	C	T	0.454274		0.0966595	0.0186826	2.2943e-07	0.571208	0.0321428	1.18613e-70	0.169219	0.0340651	6.78116e-07	0.310399	20	0.00126071
				cg14349538	128577651	rs3757387		128576086	C	T	0.454274		0.0966595	0.0186826	2.2943e-07	-0.322449	0.0333631	4.25242e-22	-0.299767	0.0657192	5.08313e-06	0.650694	20	0.00125539
				cg26616347	128577752	rs3757387		128576086	C	T	0.454274		0.0966595	0.0186826	2.2943e-07	-0.28329	0.0340249	8.36539e-17	-0.341203	0.0776444	1.11059e-05	0.543733	20	0.995878
				cg06630958	128577819	rs3757387		128576086	C	T	0.454274		0.0966595	0.0186826	2.2943e-07	-0.220881	0.0336131	4.98833e-11	-0.437609	0.107652	4.80247e-05	0.330674	14	0.995878
				cg22630713	128577824	rs3807307		128579202	C	T	0.474155		0.0944023	0.0186671	4.2554e-07	-0.199506	0.0332737	2.02349e-09	-0.47318	0.122404	0.000110753	0.996545	10	0.995878
				cg04864179	128579964	rs3757387		128576086	C	T	0.454274		0.0966595	0.0186826	2.2943e-07	-0.365299	0.0332128	3.8745e-28	-0.264604	0.0565191	2.84545e-06	0.246166	20	0.995878
				cg00140447	128580709	rs3807306		128580680	T	G	0.512922		0.0904608	0.0185894	1.13734e-06	-0.306497	0.0326176	5.63198e-21	-0.295144	0.0683017	1.55193e-05	0.298293	20	0.995878
		JAK2	9	cg20394284	4984206	rs10758669	9	4981602	C	A	0.352883		0.0987285	0.0191667	2.59054e-07	0.60539	0.0325707	4.09647e-77	0.163082	0.0328534	6.90743e-07	0.341663	20	0.995016
		MAP2K1	15	cg00098814	66679050	rs7176821	15	66603119	C	G	0.110338		0.0941216	0.031622	0.00291602	-0.854861	0.0602793	1.18993e-45	-0.110102	0.0377968	0.00357983	0.834813	20	0.504597
				cg00319686	66680551	rs71398266		66736373	T	C	0.107356		0.0975632	0.033383	0.00347184	-1.92174	0.0497759	0	-0.0507682	0.0174209	0.00356597	0.692804	20	0.525062
		MCL1	1	cg02961109	150552537	rs11204666	1	150543128	T	C	0.147117		-0.0925944	0.0276273	0.000803582	0.301555	0.043045	2.45958e-12	-0.307056	0.101561	0.00249973	0.132715	18	0.0339702
		MIR146B	10	cg09701700	104194843	rs1536309	10	104195202	G	A	0.387674		-0.062973	0.0197441	0.00142535	-0.508594	0.0339804	1.20141e-50	0.123818	0.0396926	0.00181208	0.246932	20	0.0230774
		POLE	12	cg03742729	133201736	rs4883628	12	133204797	G	A	0.434394		0.0559571	0.0187464	0.00283622	0.43611	0.0302505	4.06894e-47	0.12831	0.0438972	0.00346725	0.143668	20	0.0205844
				cg11808531	133201891	rs4883629		133204362	G	A	0.435388		0.0559531	0.0187464	0.00283818	1.12447	0.0210004	0	0.0497595	0.0166972	0.00288143	0.252578	20	0.0205602
		POLR3H	22	cg04809988	41940355	rs17367849	22	41923644	A	G	0.214712		0.0662629	0.0216663	0.00222561	0.876391	0.0382997	6.94948e-116	0.0756088	0.024942	0.00243436	0.22674	20	0.16218
				cg03806693	41940476	rs1972057		41954251	G	A	0.2167		0.0649441	0.0216556	0.00270907	-0.813053	0.038319	6.51215e-100	-0.0798768	0.0268996	0.00298345	0.199347	20	0.53962
				cg02738086	41941494	rs12484722		41954824	C	T	0.213718		0.0659132	0.0216712	0.00235386	-0.521091	0.0418937	1.61716e-35	-0.126491	0.0428134	0.00313211	0.239766	20	0.1654
		PPP5C	19	cg09977703	46854563	rs62136103	19	46860562	A	C	0.302187		-0.0766593	0.0220728	0.000514624	1.17491	0.0240032	0	-0.065247	0.018834	0.00053159	0.122304	20	0.780433
		PTCH1	9	cg13461049	98213755	rs28394554	9	98228225	T	C	0.223658		-0.0711434	0.0218293	0.00111776	-0.288069	0.0385919	8.36211e-14	0.246967	0.0826859	0.00281911	0.987151	16	0.0290709
				cg03626278	98278383	rs28491365		98276374	A	T	0.209742		-0.0702448	0.0218902	0.00133217	0.459366	0.0381807	2.43143e-33	-0.152917	0.0493189	0.00193147	0.934352	20	0.0290314
				cg26878949	98279753	rs28705285		98279801	G	T	0.218688		-0.0680442	0.0215445	0.00158687	-0.438121	0.0376791	2.98036e-31	0.155309	0.0509565	0.00230463	0.444797	20	0.0353327
		RNF213	17	cg12648893	78305896	rs8072917	17	78309108	C	T	0.333002		0.0654718	0.0199917	0.00105684	-0.211722	0.0328399	1.14013e-10	-0.309235	0.105908	0.00350219	0.165071	12	0.017578
		RTEL1	20	cg03339910	62318482	rs2297440	20	62312299	T	C	0.203777		-0.140127	0.0242254	7.28132e-09	-0.247722	0.0361843	7.58758e-12	0.565662	0.128025	9.94416e-06	0.222541	20	0.00112195
				cg00622799	62318588	rs909334		62270930	A	C	0.208748		-0.157512	0.0244463	1.17009e-10	-0.23077	0.0361304	1.69019e-10	0.68255	0.150471	5.73111e-06	0.108424	17	0.960788
		RXRA	9	cg14472716	137236548	rs12006435	9	137230473	A	G	0.106362		-0.082199	0.0260551	0.00160598	0.80121	0.048355	1.1612e-61	-0.102594	0.0331039	0.00194084	0.362405	20	0.091767
		SMAD3	15	cg24032190	67442893	rs17293632	15	67442596	T	C	0.214712		0.0632608	0.0208979	0.00246888	0.459478	0.0385254	8.59846e-33	0.13768	0.046924	0.00334514	0.34363	16	0.0302658
		SP2	17	cg16575821	45974285	rs2325747	17	45974285	T	C	0.437376		0.0593957	0.0188498	0.00162708	-0.814372	0.0290218	2.95754e-173	-0.0729344	0.0232919	0.00174023	0.376736	20	0.238158
		STAT3		cg17833746	40489785	rs3736162		40497839	C	G	0.2833		-0.0985916	0.0208983	2.38528e-06	0.284669	0.0365269	6.5221e-15	-0.346338	0.0858155	5.44076e-05	0.0716265	17	0.981203
				cg06270615	40516068	rs6503697		40501579	T	A	0.2833		-0.0981651	0.0209148	2.68466e-06	-0.855298	0.0330667	1.61443e-147	0.114773	0.0248526	3.87166e-06	0.0978483	20	0.984874
		STAT5A		cg05117208	40438312	rs28606005		40397776	A	G	0.280318		-0.0794457	0.0220353	0.000311681	-0.219124	0.0345841	2.35831e-10	0.36256	0.115702	0.00172689	0.646232	6	0.854156
				cg20388732	40439433	rs8064638		40424255	A	G	0.280318		-0.0795237	0.022033	0.000307022	-0.266111	0.0345399	1.31396e-14	0.298837	0.0914314	0.00108147	0.247713	7	0.854248
				cg03001305	40439492	rs16967609		40400412	T	C	0.280318		-0.0793689	0.022035	0.000315842	0.210114	0.034693	1.39213e-09	-0.377742	0.122017	0.00196275	0.630338	8	0.851938
				cg06357561	40439501	rs9907247		40425876	A	G	0.279324		-0.0795114	0.0220332	0.000307723	0.214339	0.0339923	2.87249e-10	-0.370961	0.11844	0.00173593	0.0788125	6	0.848973
		STAT5B		cg19465320	40426890	rs9889323		40449246	C	T	0.279324		-0.076479	0.0222256	0.000579495	0.243897	0.0352682	4.66246e-12	-0.313571	0.101785	0.00206497	0.112352	9	0.952569
				cg18810026	40428970	rs8079317		40431534	G	A	0.281312		-0.079628	0.0220337	0.000301613	-0.344407	0.0345174	1.90683e-23	0.231203	0.0680429	0.000679039	0.0898123	13	0.856827
		TCEA2	20	cg00636737	62695569	rs4408777	20	62706105	G	A	0.435388		0.0595639	0.0186426	0.00139811	0.302756	0.0320534	3.54147e-21	0.196739	0.0650038	0.00247341	0.172129	18	0.121857
		TRIM26	6	cg06400745	30168896	rs188837807	6	30155864	T	C	0.149105		-0.117853	0.0229523	2.82625e-07	-0.368057	0.0470743	5.33949e-15	0.320203	0.0746061	1.77138e-05	0.092442	5	0.0469117
				cg12663302	30175792	rs17184549		29648120	A	G	0.23161		0.0881828	0.0202612	1.34716e-05	0.247645	0.0392197	2.71374e-10	0.356086	0.099368	0.000339016	0.234841	5	0.0273498
		UBTF	17	cg13780065	42288203	rs2526011	17	42288128	G	T	0.112326		-0.0984046	0.0308157	0.00140644	0.469348	0.0578193	4.75891e-16	-0.209662	0.070554	0.00296198	0.313396	9	0.0215698
		YWHAG	7	cg10167463	75959203	rs7789940	7	75951230	G	A	0.298211		0.0582437	0.0195939	0.00295345	-0.776918	0.0325335	4.8804e-126	-0.0749676	0.0254147	0.00318002	0.565731	20	0.011404
	GWAS: genome-wide association study.
	mQTL: methylation quantitative trait loci.
	SMR: summary-data-based Mendelian randomization.
	HEIDI: heterogeneity in dependent instruments.
	Only genome-wide significant mQTLs (P<5E-8) are taken into the analysis. We report SNP-gene combinations with PSMR < the false discovery rate (FDR) at ɑ = 0.1 using the Benjamini-Hochberg method, and survived after the heterogeneity test (PHEIDI ≥ 0·05).
	β in GWAS association, regression coefficient of cancer on SNP, log(OR).
	SE, standard error.
	β in mQTL association, regression coefficient of DNA methylation on SNP.
	β in SMR association, regression coefficient of cancer on DNA methylation.
	PP.H4, posterior probability of H4 ,PP.H4 >0·7 as the cut-off for the evidence of colocalization of cancer GWAS and mQTL association.

## Sheet: Table S5
	Table S5. Sensitivity analysis used TwoSampleMR package on the association between encode protein of DDR-related genes and Inflammatory bowel disease and its subtypes
	Disease	MR method	No. of SNP	OR (95% CI)	P-value	Pleiotropy test
						intercept	P
	IBD	MR Egger	11	0.891(0.811-0.971)	0.0250534	0.00457331	0.828306
		Weighted median	11	0.891(0.871-0.911)	2.20437e-23	NA	NA
		Inverse variance weighted	11	0.891(0.831-0.951)	0.000754651	NA	NA
		Simple mode	11	0.711(0.621-0.801)	0.000349503	NA	NA
		Weighted mode	11	0.891(0.861-0.911)	2.47742e-06	NA	NA
	UC	MR Egger	9	0.861(0.761,0.981)	0.0517233	0.0119151	0.703829
		Weighted median	9	0.871(0.851,0.901)	5.43267e-21	NA	NA
		Inverse variance weighted	9	0.881(0.801,0.961)	0.00390818	NA	NA
		Simple mode	9	0.771(0.701,0.851)	0.000737651	NA	NA
		Weighted mode	9	0.871(0.851,0.901)	1.90423e-05	NA	NA
	NA: not applicable.
	The intercept of MR Egger can be used to indicate whether directional horizontal pleiotropy is driving the results of MR analysis, there are no directional pleiotropies if P>0·05.
	Table S2. Sensitivity analysis used TwoSampleMR package on the association between encode protein of DDR-related genes and Inflammatory bowel disease and its subtypes

## Sheet: Table S6
	Table S6. SMR and colocalization results of the association between encode protein of DDR-related genes and Inflammatory bowel disease and its subtypes
	Disease	Gene	Gene Chr.	Probe	Probe base pair	topSNP	SNP Chr.	SNP base pair	Effect allele	Other allele	Effect allele frequence		GWAS association				pQTL association		SMR association			HEIDI Test		PP.H4
													β	SE	P	β	SE	P	β	SE	P	P	No. of SNPs
	IBD	CD274	9	5060_62	5460534	rs1411262	9	5459419	T	C	0.286282		0.0623112	0.0167842	0.000205225	-0.2424	0.00887	1.96823e-164	-0.257059	0.0698778	0.000234424	0.170374	20	0.874565
		DARS2	1	12395_86	173841730	rs141298312	1	173839539	A	G	0.0318091		0.135236	0.0428184	0.00158665	-0.2373	0.0228126	2.424e-25	-0.569895	0.188574	0.00251003	0.1952	20	0.0656132
		F2	11	4157_2	46729351	rs3136516	11	46739206	A	G	0.522863		0.0409306	0.0151837	0.00702425	-0.1125	0.00838403	4.71999e-41	-0.363828	0.137663	0.00822021	0.525043	20	0.177243
		F2	11	5316_54	46729351	rs3136516	11	46739206	A	G	0.522863		0.0409306	0.0151837	0.00702425	-0.0971	0.00790815	1.18201e-34	-0.42153	0.160096	0.00846382	0.825449	20	0.177243
		FCGR2A	1	3309_2	161514722	rs1801274	1	161509955	G	A	0.510934		-0.135302	0.0150393	2.3297e-19	1.2362	0.003876	0	-0.10945	0.0121706	2.40605e-19	0.109761	20	0.98169
		IRF3	19	17151_84	49662722	rs10415576	19	49661133	C	T	0.378728		0.0474478	0.0162214	0.00344437	-0.0715	0.00832158	8.53798e-18	-0.663606	0.239659	0.00562356	0.169989	20	0.0510176
		JUND	19	19602_36	18280658	rs10406080	19	18291332	G	C	0.627237		-0.0452035	0.0158645	0.00438077	-0.0596	0.00829721	6.81302e-13	0.758448	0.28636	0.008083	0.0623393	20	0.0142207
		MAPK9	5	15604_18	180262621	rs3763131	5	180307312	C	T	0.214712		0.0580736	0.0188774	0.00209541	0.1846	0.0100282	1.131e-75	0.314592	0.103679	0.00241114	0.324288	20	0.0497239
		PLAU	10	4158_54	73913336	rs2227551	10	73909432	T	G	0.757455		0.0712566	0.0158031	6.51253e-06	-0.2871	0.009217	5.2386e-213	-0.248194	0.0556176	8.10036e-06	0.123426	20	0.0199583
		PSMD9	12	13931_22	121903514	rs10770186	12	121923506	G	A	0.565606		0.0450061	0.0151551	0.00298092	0.1173	0.0080107	1.49501e-48	0.383684	0.13183	0.00360911	0.0789371	20	0.364707
		SELE	1	3470_1	169743672	rs10919230	1	169739594	G	A	0.690855		0.0466376	0.0161582	0.00389798	-0.1154	0.00860367	5.08201e-41	-0.404139	0.143224	0.0047767	0.144518	20	0.0421441
		TNF	6	5936_53	31576950	rs13208583	6	32833094	T	C	0.0765408		0.106487	0.0298415	0.000359112	0.0708	0.0129554	4.632e-08	1.50405	0.503389	0.00280943	0.0725303	20	0.0805817
	ulcerative colitis	CD274	9	5060_62	5460534	rs1411262	9	5459419	T	C	0.286282		0.0675044	0.0206474	0.00107778	-0.2424	0.00887	1.97e-164	-0.278483	0.0857864	0.0011694	0.158661	20	0.667719
		F2	11	4157_2	46729351	rs3136516	11	46739206	A	G	0.522863		0.0536528	0.0186863	0.00408865	-0.1125	0.00838403	4.72e-41	-0.476914	0.16986	0.00498999	0.750615	20	0.28035
		F2	11	5316_54	46729351	rs3136516	11	46739206	A	G	0.522863		0.0536528	0.0186863	0.00408865	-0.0971	0.00790815	1.18e-34	-0.552552	0.197636	0.00517693	0.866982	20	0.28035
		FCGR2A	1	3309_2	161514722	rs1801274	1	161509955	G	A	0.510934		-0.162744	0.0184938	1.37e-18	1.2362	0.003876	0	-0.131649	0.0149659	1.41e-18	0.0555785	20	0.981619
		IRF3	19	17151_84	49662722	rs10415576	19	49661133	C	T	0.378728		0.0630157	0.0199337	0.00157087	-0.0715	0.00832158	8.54e-18	-0.881338	0.297064	0.0030089	0.654727	20	0.0517707
		MAPK3	16	2855_49	30118806	rs6565175	16	30133058	G	C	0.437376		-0.0627274	0.0188398	0.000869941	0.2397	0.008202	9.45e-188	-0.261691	0.0791059	0.000939262	0.143288	20	0.683815
		PLAU	10	4158_54	73913336	rs2227551	10	73909432	T	G	0.757455		0.0557465	0.0194418	0.00413923	-0.2871	0.009217	5.24e-213	-0.194171	0.0680042	0.00429988	0.473442	20	0.0425925
		PSMD9	12	13931_22	121903514	rs10770186	12	121923506	G	A	0.565606		0.0530439	0.0186424	0.00443639	0.1173	0.0080107	1.5e-48	0.452207	0.161902	0.00522065	0.130882	20	0.348357
		STAT3	17	10346_5	42350932	rs4796791	17	42378745	C	T	0.633201		0.0961668	0.0192064	5.53e-07	0.1541	0.00823726	4.29e-78	0.624055	0.129023	1.31962e-06	0.0959252	20	0.0140628
		TNF	6	5936_53	31576950	rs13208583	6	32833094	T	C	0.0765408		0.138896	0.0363678	0.000133878	0.0708	0.0129554	4.63e-08	1.96181	0.626679	0.00174518	0.0544388	20	1.5915e-05
	GWAS: genome-wide association study.
	pQTL: Protein Quantitative Trait Loci.
	SMR: summary-data-based Mendelian randomization.
	HEIDI: heterogeneity in dependent instruments.
	Only genome-wide significant pQTLs (P<5E-8) are taken into the analysis. We report SNP-gene combinations with PSMR < the false discovery rate (FDR) at ɑ = 0.1 using the Benjamini-Hochberg method, and survived after the heterogeneity test (PHEIDI ≥ 0·05).
	β in GWAS association, regression coefficient of cancer on SNP, log(OR).
	SE, standard error.
	β in mQTL association, regression coefficient of DNA methylation on SNP.
	β in SMR association, regression coefficient of cancer on DNA methylation.
	PP.H4, posterior probability of H4 ,PP.H4 >0·7 as the cut-off for the evidence of colocalization of cancer GWAS and mQTL association.
	* Only presented the association with P value < 0.05 and P for HEIDI test >0.05
	CI, confidence interval; FDR, false dicovery rate; HEIDI, heterogeneity in dependent instruments; SNP, single nucleotide polymorphsim; OR odds ratio

## Sheet: Table S7
	Table S7. SMR results of the association between DNA methylation and expression of DDR-related genes
	Expo Gene	Expo Chr.	Expo Probe	Expo base pair	Outco Gene	Outco Chr.	Outco Probe	Outco base pair	topSNP	SNP Chr.	SNP base pair	Effect allele	Other allele	Effect allele frequence	eQTL association			mQTL association			SMR association			HEIDI Test
															β	SE	P	β	SE	P	β	SE	P	P	No. of SNPs
	NFYA	6	cg02728342	41068173	NFYA	6	ENSG00000001167	41054199	rs140593720	6	41097482	T	A	0.132207	0.314749	0.0139606	1.48323e-112	-0.407693	0.0529019	1.2923e-14	-0.772025	0.105868	3.04653e-13	0.394113	6
	POLDIP2	17	cg15792713	26674270	POLDIP2	17	ENSG00000004142	26679102	rs59046213	17	26706435	T	G	0.0795229	0.32927	0.0136503	1.47649e-128	-0.398141	0.0566234	2.04487e-12	-0.827017	0.122513	1.47393e-11	0.738244	8
	HNRNPR	1	cg00907427	23668691	KDM1A	1	ENSG00000004487	23378061	rs3753250	1	23669770	A	G	0.176938	-0.0476435	0.0195613	0.0148671	-0.340729	0.042634	1.32809e-15	0.139828	0.0600169	0.0198162	0.128574	20
	SLC25A13	7	cg18184880	95938732	SLC25A13	7	ENSG00000004864	95850495	rs11773446	7	95944485	A	G	0.304175	0.31356	0.0082595	0	0.189015	0.034648	4.88925e-08	1.65892	0.307217	6.67056e-08	0.272817	5
	SSBP4	19	cg25902939	18544350	UPF1	19	ENSG00000005007	18960896	rs4808802	19	18577873	C	G	0.220676	-0.0242652	0.00980176	0.0133013	0.263909	0.0403795	6.33066e-11	-0.0919455	0.0397158	0.0206082	0.688619	10
	ELL	19	cg10792987	18575406	UPF1	19	ENSG00000005007	18960896	rs4006662	19	18629112	C	T	0.222664	-0.0268802	0.00972862	0.00572728	0.784649	0.037842	1.67984e-95	-0.0342576	0.0125083	0.00616655	0.057817	20
	UBA52	19	cg24356797	18682387	UPF1	19	ENSG00000005007	18960896	rs2314665	19	18690536	T	C	0.43837	0.0217252	0.00863552	0.0118763	0.202337	0.0320455	2.71809e-10	0.107372	0.045942	0.0194333	0.27741	5
	UPF1	19	cg01462799	18959208	UPF1	19	ENSG00000005007	18960896	rs1024446	19	18959209	A	G	0.423459	-0.0252925	0.00803499	0.00164504	-1.37658	0.0150748	0	0.0183735	0.00584039	0.00165559	0.0779229	20
	CUX1	7	cg22366933	101517853	POLR2J	7	ENSG00000005075	102116459	rs10261568	7	101524168	G	A	0.402584	-0.0334888	0.00825456	4.97071e-05	-0.223617	0.0334768	2.39345e-11	0.149759	0.0431889	0.000525241	0.155416	6
	CUX1	7	cg27608981	101544969	POLR2J	7	ENSG00000005075	102116459	rs13241079	7	101517108	A	G	0.0984095	-0.0321709	0.0125638	0.0104492	-0.40324	0.0571629	1.73567e-12	0.0797811	0.0331464	0.016087	0.1015	7
	CUX1	7	cg02611466	101901707	POLR2J	7	ENSG00000005075	102116459	rs2021739	7	101901733	T	C	0.0745527	0.0410917	0.0162636	0.0115173	-0.591248	0.0724111	3.21029e-16	-0.0695	0.0287941	0.0157921	0.149032	9
	POLE4	2	cg12696259	75185645	GCFC2	2	ENSG00000005436	75908620	rs7578100	2	75185667	C	G	0.256461	0.0380665	0.017144	0.0263916	0.198299	0.0352221	1.80256e-08	0.191965	0.0929361	0.0388699	0.708567	7
	BRAF	7	cg11023901	140625783	AGK	7	ENSG00000006530	141303016	rs1267636	7	140492039	C	T	0.0785288	0.0334696	0.0149152	0.0248324	0.729665	0.0658128	1.45108e-28	0.0458698	0.0208556	0.0278493	0.826879	20
	AGK	7	cg09304653	141251275	AGK	7	ENSG00000006530	141303016	rs35677302	7	141277218	T	C	0.0168986	-0.0535442	0.0226575	0.0181179	-0.953735	0.0922396	4.65693e-25	0.0561416	0.0243692	0.0212342	0.32089	10
	PAX6	11	cg13023210	31821452	PAX6	11	ENSG00000007372	31822924	rs61879810	11	31821467	A	G	0.137177	0.0391939	0.0117572	0.0008573	0.280481	0.0453032	5.97082e-10	0.139738	0.0476083	0.00333373	0.0954738	3
	LYN	8	cg08894788	56792171	RPS20	8	ENSG00000008988	56983461	rs2271400	8	56791244	C	T	0.314115	0.0187084	0.00863492	0.0302654	0.243598	0.0353764	5.74291e-12	0.0768004	0.0371607	0.0387614	0.525942	8
	RPS20	8	cg10286363	56987302	RPS20	8	ENSG00000008988	56983461	rs144632446	8	57061853	C	T	0.0218688	0.0774797	0.0309275	0.0122382	0.728518	0.102554	1.21427e-12	0.106352	0.0450152	0.0181478	0.0866444	12
	VWF	12	cg23551979	6165683	CD4	12	ENSG00000010610	6912999	rs12319292	12	6170299	A	G	0.0874752	-0.0310664	0.0142037	0.0287279	0.549313	0.0656506	5.89914e-17	-0.0565551	0.0267261	0.0343365	0.522009	3
	VWF	12	cg06730678	6166943	CD4	12	ENSG00000010610	6912999	rs7313679	12	6170952	T	C	0.083499	-0.0320831	0.0148437	0.0306644	-1.04464	0.0663413	7.26377e-56	0.0307121	0.0143426	0.0322481	0.956644	9
	ENO2	12	cg19594606	7023461	CD4	12	ENSG00000010610	6912999	rs7295049	12	6987335	C	G	0.293241	-0.0655916	0.00947034	4.32912e-12	-0.236283	0.0369578	1.62325e-10	0.277597	0.0590909	2.62976e-06	0.0674721	3
	ENO2	12	cg10201141	7032793	CD4	12	ENSG00000010610	6912999	rs2269359	12	6993653	A	G	0.303181	-0.0626781	0.00883262	1.2823e-12	-0.206973	0.035821	7.56048e-09	0.302832	0.067588	7.44469e-06	0.102442	3
	TCEA3	1	cg07356011	23750579	ELOA	1	ENSG00000011007	24079097	rs71514235	1	23751140	G	T	0.328032	0.0392409	0.00850992	4.00351e-06	0.26715	0.0290699	3.93098e-20	0.146887	0.0356396	3.76469e-05	0.155415	15
	RUNX3	1	cg22509179	25234806	ELOA	1	ENSG00000011007	24079097	rs12401614	1	25067454	A	T	0.367793	-0.018777	0.00836244	0.0247425	-0.337342	0.0329518	1.34748e-24	0.0556617	0.0253785	0.0282883	0.105574	12
	STAT5A	17	cg03001305	40439492	BRCA1	17	ENSG00000012048	41259301	rs16967609	17	40400412	T	C	0.280318	-0.0240631	0.00870151	0.0056853	0.210114	0.034693	1.39213e-09	-0.114524	0.0455262	0.0118841	0.654857	8
	STAT5A	17	cg06357561	40439501	BRCA1	17	ENSG00000012048	41259301	rs9907247	17	40425876	A	G	0.279324	-0.0241858	0.00873447	0.00562286	0.214339	0.0339923	2.87249e-10	-0.112839	0.0445069	0.0112348	0.789236	6
	BRCA1	17	cg25067162	41277974	BRCA1	17	ENSG00000012048	41259301	rs9891977	17	41437398	G	A	0.366799	0.222028	0.00825899	3.45248e-159	0.454418	0.0331835	1.10143e-42	0.488599	0.0400419	3.02625e-34	0.376016	20
	PPP5C	19	cg09977703	46854563	ERCC1	19	ENSG00000012061	45946338	rs62136103	19	46860562	A	C	0.302187	0.0281688	0.00890573	0.00156152	1.17491	0.0240032	0	0.0239753	0.00759574	0.0015972	0.168134	20
	CCR5	3	cg22984586	46411541	LTF	3	ENSG00000012223	46501930	rs2227010	3	46411542	G	A	0.450298	0.036649	0.00803882	5.1398e-06	1.20518	0.0187726	0	0.0304096	0.00668702	5.42748e-06	0.0828227	20
	LTF	3	cg04910591	46506104	LTF	3	ENSG00000012223	46501930	rs4683234	3	46501769	G	C	0.346918	-0.0249951	0.00848557	0.00322329	-0.259291	0.0350493	1.38358e-13	0.0963978	0.0352248	0.00620688	0.225455	15
	LTF	3	cg16975587	46506206	LTF	3	ENSG00000012223	46501930	rs743659	3	46489015	G	A	0.335984	-0.0264145	0.00858061	0.00208115	-0.277711	0.0349806	2.03811e-15	0.0951152	0.0331391	0.00410238	0.318255	20
	LTF	3	cg25930780	46506292	LTF	3	ENSG00000012223	46501930	rs1042073	3	46484964	A	G	0.336978	-0.0281068	0.00859481	0.00107471	-0.249027	0.0346423	6.54946e-13	0.112866	0.0379171	0.00291405	0.411804	19
	FBL	19	cg24228503	40334545	PSMC4	19	ENSG00000013275	40482130	rs12982808	19	40334486	T	A	0.516899	0.0227556	0.0079643	0.00427396	0.173708	0.0306849	1.50477e-08	0.130999	0.0513575	0.0107498	0.655798	3
	BANF1	11	cg17985854	65770987	POLA2	11	ENSG00000014138	65051146	rs501353	11	65739549	G	T	0.469185	-0.0198315	0.00797982	0.0129479	0.973576	0.0271362	6.88094e-282	-0.0203697	0.00821605	0.0131656	0.378445	20
	BID	22	cg26427090	18217141	BID	22	ENSG00000015475	18237221	rs13058451	22	18167859	C	T	0.16004	-0.0803716	0.0102309	3.97228e-15	-0.264652	0.042165	3.46113e-10	0.303688	0.0619311	9.40786e-07	0.2204	10
	MATR3	5	cg22797968	138629998	MATR3	5	ENSG00000015479	138638400	rs10052399	5	138668504	T	C	0.289264	0.0255166	0.0095855	0.00776779	-0.327138	0.0353622	2.22246e-20	-0.0779995	0.03049	0.0105217	0.0886744	20
	HGF	7	cg18944653	81381353	HGF	7	ENSG00000019991	81364038	rs5745718	7	81347548	T	G	0.197813	-0.0597365	0.0103879	8.89271e-09	0.344281	0.0397622	4.78048e-18	-0.173511	0.0362211	1.66508e-06	0.478197	16
	GRHL3	1	cg20325200	24667622	RUNX3	1	ENSG00000020633	25258807	rs11577291	1	24667919	G	A	0.33996	-0.0210019	0.00861934	0.0148261	0.957164	0.0299957	1.93763e-223	-0.0219418	0.0090313	0.0151185	0.320011	20
	RUNX3	1	cg15712177	25236296	RUNX3	1	ENSG00000020633	25258807	rs71514255	1	25256444	G	A	0.425447	-0.091604	0.00994355	3.18909e-20	0.213152	0.0330334	1.09937e-10	-0.429759	0.0813148	1.25617e-07	0.366914	13
	RUNX3	1	cg10951873	25254746	RUNX3	1	ENSG00000020633	25258807	rs2370230	1	25219141	T	C	0.520875	-0.0901895	0.00796108	9.44891e-30	0.183758	0.0327105	1.93512e-08	-0.490806	0.0975195	4.83121e-07	0.646954	4
	BRD1	22	cg01203457	50169267	TYMP	22	ENSG00000025708	50966333	rs2319459	22	50242933	C	T	0.111332	-0.0394782	0.0143745	0.00602533	-0.275031	0.0493038	2.42897e-08	0.143541	0.0582561	0.0137411	0.269742	19
	BRD1	22	cg05569447	50177278	TYMP	22	ENSG00000025708	50966333	rs138836	22	50180616	G	C	0.114314	-0.0416832	0.0142614	0.00346899	-0.451467	0.0492499	4.86959e-20	0.0923283	0.0331558	0.00535808	0.124796	20
	TYMP	22	cg11654620	50969039	TYMP	22	ENSG00000025708	50966333	rs131808	22	50963357	G	C	0.38171	-0.579047	0.0102993	0	-0.220647	0.0332638	3.28372e-11	2.62431	0.398374	4.47115e-11	0.145271	7
	TYMP	22	cg16367976	50969678	TYMP	22	ENSG00000025708	50966333	rs131813	22	50961169	A	G	0.227634	-0.675482	0.0121579	0	-0.321476	0.0408916	3.79072e-15	2.10119	0.269933	7.02009e-15	0.0524344	14
	TRDMT1	10	cg08826264	17243826	VIM	10	ENSG00000026025	17274925	rs11254451	10	17233727	G	A	0.151093	-0.0999601	0.0167118	2.2123e-09	0.296528	0.042882	4.67951e-12	-0.337102	0.074517	6.07321e-06	0.222987	7
	VIM	10	cg23821329	17269643	VIM	10	ENSG00000026025	17274925	rs139109524	10	17285207	G	C	0.0159046	0.290252	0.0502114	7.44349e-09	0.97067	0.128944	5.158e-14	0.299022	0.0652203	4.54419e-06	0.108541	5
	FAS	10	cg04230403	90750176	FAS	10	ENSG00000026103	90762978	rs6586167	10	90756146	T	G	0.532803	0.329861	0.00787716	0	-0.204623	0.0318083	1.25106e-10	-1.61204	0.253529	2.03848e-10	0.394854	12
	FAS	10	cg16257983	90750218	FAS	10	ENSG00000026103	90762978	rs10887875	10	90742982	T	C	0.284294	-0.388776	0.00832367	0	0.264157	0.0341423	1.01836e-14	-1.47176	0.192817	2.29475e-14	0.521496	13
	CAT	11	cg07768201	34460336	CD44	11	ENSG00000026508	35207183	rs11604331	11	34460769	G	A	0.352883	0.0219482	0.00829798	0.00816909	-0.184682	0.033838	4.8198e-08	-0.118843	0.0499295	0.0173024	0.865707	11
	CAT	11	cg02109652	34460386	CD44	11	ENSG00000026508	35207183	rs12793666	11	34444031	A	C	0.351889	0.0220741	0.00829044	0.00775395	-0.205797	0.0335118	8.19836e-10	-0.107262	0.0439081	0.0145711	0.563735	10
	CAT	11	cg06908474	34460516	CD44	11	ENSG00000026508	35207183	rs10836229	11	34447300	G	A	0.394632	0.0216402	0.00810736	0.00760322	-0.20419	0.0332526	8.22225e-10	-0.105981	0.0432939	0.0143678	0.518795	15
	CAT	11	cg01847719	34460557	CD44	11	ENSG00000026508	35207183	rs11604331	11	34460769	G	A	0.352883	0.0219482	0.00829798	0.00816909	-0.189372	0.0337266	1.96665e-08	-0.1159	0.0484368	0.0167202	0.719685	4
	PLOD1	1	cg11469137	11994385	TNFRSF1B	1	ENSG00000028137	12248172	rs79887247	1	11974769	A	G	0.112326	-0.0290887	0.0132668	0.0283362	0.406557	0.0465814	2.59486e-18	-0.071549	0.033646	0.0334597	0.46058	20
	TNFRSF1B	1	cg13471521	12244930	TNFRSF1B	1	ENSG00000028137	12248172	rs478143	1	12245708	G	T	0.234592	-0.166758	0.00933769	2.47782e-71	0.249116	0.0360305	4.71101e-12	-0.669399	0.10382	1.1358e-10	0.603723	16
	BRD2	6	cg06898831	32946062	BAK1	6	ENSG00000030110	33544174	rs209474	6	32924584	G	A	0.403579	-0.0744017	0.0121982	1.0647e-09	-0.245129	0.0325559	5.09468e-14	0.30352	0.0640412	2.1429e-06	0.747713	4
	BRD2	6	cg26595909	32946524	BAK1	6	ENSG00000030110	33544174	rs4148881	6	32818432	A	C	0.0377734	-0.0953718	0.0290201	0.00101477	-0.824411	0.0915626	2.18039e-19	0.115685	0.0374726	0.00202065	0.309823	8
	BRD2	6	cg15586654	32948458	BAK1	6	ENSG00000030110	33544174	rs1431393	6	32923988	A	G	0.0805169	-0.0963952	0.0234927	4.0747e-05	-0.37404	0.0525851	1.1351e-12	0.257714	0.0725088	0.000379076	0.438616	4
	DAXX	6	cg20618109	33287199	BAK1	6	ENSG00000030110	33544174	rs73741556	6	33280885	T	C	0.0198807	0.188611	0.0604523	0.00180851	0.821331	0.146246	1.95341e-08	0.229641	0.0841984	0.00638395	0.171015	4
	DAXX	6	cg22904406	33288296	BAK1	6	ENSG00000030110	33544174	rs3106191	6	33280505	A	C	0.291252	-0.22383	0.0128353	4.20239e-68	0.237507	0.0364368	7.10984e-11	-0.942413	0.154349	1.02334e-09	0.0730565	4
	DAXX	6	cg20552903	33289678	BAK1	6	ENSG00000030110	33544174	rs1014779	6	33276466	A	G	0.49006	-0.208158	0.0120146	3.02577e-67	0.178728	0.0324865	3.76336e-08	-1.16466	0.222112	1.57482e-07	0.535498	4
	DAXX	6	cg00187059	33289693	BAK1	6	ENSG00000030110	33544174	rs1800838	6	33272541	T	A	0.49006	-0.206116	0.012016	5.92799e-66	0.236605	0.0321433	1.82602e-13	-0.87114	0.128783	1.33838e-11	0.139151	5
	SMAD3	15	cg18603446	67429225	PIAS1	15	ENSG00000033800	68414806	rs12102171	15	67425033	T	C	0.17495	-0.0536749	0.0192756	0.00535938	-0.396963	0.0405288	1.18792e-22	0.135214	0.050482	0.00739621	0.675144	3
	CDH1	16	cg17655614	68770944	CDH1	16	ENSG00000039068	68820286	rs9940250	16	68766813	C	T	0.119284	-0.252909	0.0116972	1.13e-103	0.306347	0.0492831	5.09789e-10	-0.825563	0.138191	2.31403e-09	0.0592615	10
	CDH1	16	cg05785947	68771059	CDH1	16	ENSG00000039068	68820286	rs9940250	16	68766813	C	T	0.119284	-0.252909	0.0116972	1.13e-103	0.329909	0.0503077	5.45969e-11	-0.766602	0.122157	3.48451e-10	0.210068	8
	TERF2	16	cg06469895	69418206	CDH1	16	ENSG00000039068	68820286	rs10500548	16	69174141	T	C	0.054672	0.0633785	0.0178823	0.00039381	0.435922	0.0648307	1.76794e-11	0.14539	0.0463716	0.00171669	0.358288	13
	CCNO	5	cg18735519	54529624	MTREX	5	ENSG00000039123	54662498	rs163104	5	54529630	A	C	0.121272	0.0379903	0.0178643	0.0334533	-0.806099	0.0459775	8.0954e-69	-0.0471286	0.0223239	0.0347614	0.238587	20
	CCNO	5	cg22449302	54529759	MTREX	5	ENSG00000039123	54662498	rs463351	5	54516058	T	A	0.115308	0.0422416	0.0179813	0.0188138	0.452636	0.0490485	2.74879e-20	0.0933235	0.0409926	0.0228105	0.21728	20
	CCNO	5	cg24729983	54530114	MTREX	5	ENSG00000039123	54662498	rs163104	5	54529630	A	C	0.121272	0.0379903	0.0178643	0.0334533	0.726567	0.0486941	2.40469e-50	0.0522874	0.0248358	0.035263	0.132953	20
	CCNO	5	cg19990229	54530436	MTREX	5	ENSG00000039123	54662498	rs151236	5	54531787	G	T	0.0984095	0.0468015	0.0218801	0.0324357	2.19526	0.0288465	0	0.0213194	0.00997091	0.0325041	0.463257	20
	PNKP	19	cg04314463	50370045	PNKP	19	ENSG00000039650	50367813	rs2257103	19	50370066	T	C	0.406561	0.462933	0.00879044	0	0.316634	0.0324064	1.50375e-22	1.46204	0.152189	7.48544e-22	0.25557	20
	MYH14	19	cg22022379	50762277	PNKP	19	ENSG00000039650	50367813	rs11882384	19	50763503	A	T	0.239563	0.0209158	0.00982885	0.0333371	0.505353	0.0375514	2.77722e-41	0.0413885	0.0196911	0.0355634	0.0683782	12
	MYH14	19	cg10639981	50762343	PNKP	19	ENSG00000039650	50367813	rs1651551	19	50765956	T	C	0.242545	0.0215781	0.00983865	0.028293	0.438583	0.0373589	7.97407e-32	0.0491997	0.0228209	0.0310914	0.136972	10
	MYH14	19	cg23268322	50762551	PNKP	19	ENSG00000039650	50367813	rs1651551	19	50765956	T	C	0.242545	0.0215781	0.00983865	0.028293	0.700477	0.0364819	3.65286e-82	0.0308049	0.014137	0.0293294	0.0540019	14
	MYH14	19	cg12301087	50762584	PNKP	19	ENSG00000039650	50367813	rs1651551	19	50765956	T	C	0.242545	0.0215781	0.00983865	0.028293	0.538606	0.0364834	2.53583e-49	0.0400629	0.0184674	0.030053	0.0798884	12
	MYH14	19	cg17889586	50794207	PNKP	19	ENSG00000039650	50367813	rs4802688	19	50799439	C	T	0.39662	0.0209007	0.00831636	0.0119642	-0.180617	0.032678	3.25432e-08	-0.115718	0.0505805	0.0221491	0.447607	8
	CTNS	17	cg25132957	3564900	CTNS	17	ENSG00000040531	3552299	rs11656829	17	3561956	T	C	0.232604	-0.363394	0.0105864	3.16929e-258	0.520084	0.0392271	4.03952e-40	-0.698721	0.0564951	3.90258e-35	0.11943	20
	PSMA4	15	cg04140906	78833505	PSMA4	15	ENSG00000041357	78837175	rs2036534	15	78826948	C	T	0.234592	-0.18009	0.00919061	1.70588e-85	0.698615	0.0390455	1.35287e-71	-0.257781	0.01951	7.40038e-40	0.190485	20
	PSMC1	14	cg20036770	90723451	TDP1	14	ENSG00000042088	90466194	rs59179255	14	90691773	A	C	0.403579	-0.0173477	0.0081246	0.0327447	0.25766	0.031594	3.48191e-16	-0.0673277	0.0325951	0.0388684	0.0830762	13
	RRM2B	8	cg13448378	103250761	RRM2B	8	ENSG00000048392	103234038	rs1037699	8	103250930	T	C	0.083499	-0.189064	0.0149305	9.48058e-37	-0.348459	0.0593824	4.40958e-09	0.542573	0.101907	1.01416e-07	0.193647	6
	PAK1	11	cg22974467	77168514	RSF1	11	ENSG00000048649	77451552	rs3019238	11	77204866	A	G	0.437376	-0.0388614	0.00803719	1.3301e-06	-0.273757	0.0329423	9.55414e-17	0.141956	0.0339667	2.92459e-05	0.101039	7
	ELN	7	cg07951417	73441538	RFC2	7	ENSG00000049541	73657301	rs12537907	7	73811948	G	T	0.0119284	0.0985267	0.03907	0.0116756	-1.06835	0.135827	3.67594e-15	-0.0922232	0.038404	0.0163327	0.10311	5
	RFC2	7	cg04577162	73667397	RFC2	7	ENSG00000049541	73657301	rs74879199	7	73680705	C	T	0.0656064	-0.258473	0.0154802	1.37821e-62	0.364394	0.0617273	3.5633e-09	-0.709322	0.127446	2.61145e-08	0.373231	5
	HNRNPH1	5	cg20740299	179048527	MAPK9	5	ENSG00000050748	179689621	rs1136267	5	179050188	C	A	0.347913	0.0186814	0.00827562	0.0239831	-0.503259	0.0334762	4.43969e-51	-0.0371208	0.0166284	0.0255903	0.472458	20
	HNRNPH1	5	cg20773320	179048967	MAPK9	5	ENSG00000050748	179689621	rs1136267	5	179050188	C	A	0.347913	0.0186814	0.00827562	0.0239831	-0.624274	0.0322913	2.85924e-83	-0.029925	0.0133465	0.0249506	0.245619	20
	ETV6	12	cg07019303	11859760	YBX3	12	ENSG00000060138	10863797	rs11054423	12	11859731	G	A	0.355865	0.0462883	0.0153141	0.00250613	-0.241907	0.0325097	9.98776e-14	-0.191347	0.068329	0.00510422	0.692058	3
	ETV6	12	cg24279017	11877740	YBX3	12	ENSG00000060138	10863797	rs2187641	12	11855290	G	A	0.383698	0.0480369	0.0150153	0.0013781	-0.421901	0.0317711	3.04925e-40	-0.113858	0.0366079	0.00186952	0.890249	3
	HDAC7	12	cg26497399	48215165	HDAC7	12	ENSG00000061273	48201710	rs2544038	12	48215233	C	T	0.442346	0.0426732	0.00812669	1.5128e-07	-0.316318	0.0320161	5.08548e-23	-0.134906	0.0290947	3.53853e-06	0.065474	20
	VDR	12	cg02714932	48287192	HDAC7	12	ENSG00000061273	48201710	rs4237855	12	48287203	G	A	0.363817	-0.0197202	0.00819491	0.0161106	-0.432601	0.0334895	3.58536e-38	0.0455853	0.0192692	0.017996	0.338175	20
	VDR	12	cg02547054	48296637	HDAC7	12	ENSG00000061273	48201710	rs4516035	12	48299826	C	T	0.422465	0.018287	0.0080129	0.0224775	0.185653	0.0326739	1.33126e-08	0.0985011	0.046512	0.0341955	0.449292	7
	COL2A1	12	cg15465823	48382534	HDAC7	12	ENSG00000061273	48201710	rs12817104	12	48382573	C	G	0.369781	0.0173277	0.00822545	0.0351523	0.286204	0.0325258	1.37696e-18	0.0605433	0.029552	0.0404908	0.246652	20
	COL2A1	12	cg19066141	48395868	HDAC7	12	ENSG00000061273	48201710	rs3803182	12	48398223	G	A	0.131213	-0.0414467	0.0112407	0.00022674	0.294211	0.0476796	6.80401e-10	-0.140874	0.0445076	0.00154994	0.910821	12
	COL2A1	12	cg08886711	48399180	HDAC7	12	ENSG00000061273	48201710	rs1859444	12	48399403	T	C	0.164016	-0.0340172	0.0106818	0.00144954	0.278737	0.0460235	1.39195e-09	-0.122041	0.043297	0.00482211	0.32121	12
	NR1H2	19	cg24440997	50879393	POLD1	19	ENSG00000062822	50904367	rs676314	19	50865535	G	A	0.331014	0.0454718	0.0127066	0.00034544	-0.356821	0.0338332	5.27345e-26	-0.127436	0.0376048	0.000701926	0.0666901	12
	NR1H2	19	cg01988009	50881509	POLD1	19	ENSG00000062822	50904367	rs11880305	19	50880475	T	C	0.32505	0.0442432	0.0127657	0.00052866	-0.721446	0.0326966	6.87863e-108	-0.0613257	0.0179115	0.000617476	0.0536649	20
	NR1H2	19	cg19672685	50881588	POLD1	19	ENSG00000062822	50904367	rs676314	19	50865535	G	A	0.331014	0.0454718	0.0127066	0.00034544	-0.345791	0.0331854	2.01e-25	-0.131501	0.0388532	0.000712924	0.0905239	15
	ADD1	4	cg15457390	2844730	RNF4	4	ENSG00000063978	2545497	rs16843603	4	2928577	C	T	0.305169	-0.0394811	0.00919232	1.7469e-05	-0.212298	0.0364196	5.56859e-09	0.18597	0.0537831	0.000544649	0.0539464	9
	HIPK2	7	cg18993778	139313985	HIPK2	7	ENSG00000064393	139361946	rs28611119	7	139316502	T	C	0.132207	0.0500767	0.0126905	7.9468e-05	-1.88392	0.036838	0	-0.0265811	0.00675625	8.34379e-05	0.307599	20
	HIPK2	7	cg15039797	139320346	HIPK2	7	ENSG00000064393	139361946	rs6976775	7	139320861	C	T	0.135189	0.0489681	0.0125424	9.4538e-05	-0.902047	0.051047	7.02508e-70	-0.0542855	0.0142397	0.000137701	0.375354	20
	HIPK2	7	cg19246654	139320460	HIPK2	7	ENSG00000064393	139361946	rs6976775	7	139320861	C	T	0.135189	0.0489681	0.0125424	9.4538e-05	-0.446924	0.0529269	3.06204e-17	-0.109567	0.0309183	0.000394474	0.394491	14
	HIPK2	7	cg24038192	139320507	HIPK2	7	ENSG00000064393	139361946	rs6976788	7	139320889	C	T	0.191849	0.0412146	0.0105945	0.00010016	-0.342362	0.043759	5.12513e-15	-0.120383	0.0345595	0.000495163	0.268524	12
	HIPK2	7	cg11032313	139476298	HIPK2	7	ENSG00000064393	139361946	rs17262662	7	139468767	G	A	0.162028	0.0500681	0.0113983	1.12e-05	-0.283276	0.041597	9.7587e-12	-0.176747	0.0478816	0.000223087	0.0508279	6
	BRAF	7	cg21043558	140625365	HIPK2	7	ENSG00000064393	139361946	rs74800314	7	140352415	A	C	0.0129225	0.142789	0.0619638	0.0212002	1.0812	0.12976	7.92917e-17	0.132066	0.0594615	0.0263492	0.838909	5
	BRAF	7	cg11023901	140625783	HIPK2	7	ENSG00000064393	139361946	rs7809339	7	140361743	C	T	0.0387674	0.0977084	0.0313449	0.00182578	0.629048	0.0947241	3.11891e-11	0.155327	0.0550456	0.0047756	0.117483	3
	TSC2	16	cg09123625	2097210	NTHL1	16	ENSG00000065057	2093841	rs2369090	16	2091600	T	C	0.16004	0.100676	0.0130358	1.1362e-14	-0.287797	0.045532	2.60276e-10	-0.349815	0.0715163	1.00122e-06	0.243567	8
	TSC2	16	cg00500602	2105310	NTHL1	16	ENSG00000065057	2093841	rs8050755	16	2119187	C	T	0.138171	0.0942537	0.0147543	1.6785e-10	-0.354604	0.0491318	5.2992e-13	-0.2658	0.0555653	1.72216e-06	0.0515481	11
	PKD1	16	cg07036112	2140438	NTHL1	16	ENSG00000065057	2093841	rs7206195	16	2145280	T	C	0.198807	0.103035	0.0126343	3.486e-16	0.3099	0.0414671	7.81503e-14	0.332479	0.0603434	3.59267e-08	0.33008	20
	PKD1	16	cg01965047	2140870	NTHL1	16	ENSG00000065057	2093841	rs258281	16	2191734	A	G	0.184891	0.111815	0.0128035	2.47571e-18	0.260068	0.041532	3.80372e-10	0.429947	0.084487	3.60128e-07	0.499807	12
	CCNF	16	cg00591660	2478353	NTHL1	16	ENSG00000065057	2093841	rs4278751	16	2471514	G	A	0.336978	0.0247813	0.00864063	0.00413076	-0.363389	0.0350358	3.32755e-25	-0.0681951	0.0246702	0.00570509	0.931705	13
	CCNF	16	cg06361108	2478781	NTHL1	16	ENSG00000065057	2093841	rs8051770	16	2462722	T	C	0.361829	0.0255799	0.0085443	0.00275526	0.349599	0.0341201	1.23174e-24	0.0731693	0.0254622	0.00405764	0.957361	13
	CCNF	16	cg10505740	2478800	NTHL1	16	ENSG00000065057	2093841	rs8052046	16	2484783	A	C	0.369781	0.024434	0.00851301	0.00410212	0.468667	0.0338174	1.12632e-43	0.0521352	0.0185498	0.00494557	0.94874	13
	SLC2A1	1	cg09502149	43406792	KDM4A	1	ENSG00000066135	44143507	rs16830099	1	43406701	A	G	0.026839	0.0613411	0.0201026	0.00227777	-0.583966	0.0929119	3.27526e-10	-0.105042	0.0382668	0.00605114	0.0607694	8
	KDM4A	1	cg19743044	44115203	KDM4A	1	ENSG00000066135	44143507	rs11590627	1	43999120	C	T	0.323062	0.0423649	0.00838509	4.36289e-07	-0.644772	0.033618	5.50585e-82	-0.0657052	0.0134484	1.0305e-06	0.105573	20
	FGFR2	10	cg15986555	123243400	FGFR2	10	ENSG00000066468	123297910	rs4752559	10	123198713	T	C	0.45328	-0.360733	0.00781425	0	-0.233356	0.0322313	4.4856e-13	1.54585	0.216124	8.51461e-13	0.143876	11
	FGFR2	10	cg01240724	123298577	FGFR2	10	ENSG00000066468	123297910	rs7918550	10	123205203	C	T	0.502982	-0.39253	0.00766136	0	-0.191791	0.0316588	1.37764e-09	2.04665	0.340193	1.78602e-09	0.513081	8
	FGFR2	10	cg16595750	123338597	FGFR2	10	ENSG00000066468	123297910	rs1896422	10	123210812	G	A	0.481113	0.405175	0.00761785	0	0.234315	0.0326192	6.80275e-13	1.72919	0.242908	1.0894e-12	0.347606	11
	FGFR2	10	cg10362842	123353578	FGFR2	10	ENSG00000066468	123297910	rs1896422	10	123210812	G	A	0.481113	0.405175	0.00761785	0	0.210102	0.0321325	6.20931e-11	1.92847	0.297156	8.59765e-11	0.567329	6
	VWF	12	cg23551979	6165683	TNFRSF1A	12	ENSG00000067182	6444601	rs12319292	12	6170299	A	G	0.0874752	-0.0327779	0.0142043	0.0210214	0.549313	0.0656506	5.89914e-17	-0.0596706	0.0268237	0.0261114	0.0961766	3
	VWF	12	cg25027788	6167002	TNFRSF1A	12	ENSG00000067182	6444601	rs7967155	12	6163644	A	G	0.292247	-0.021315	0.00902797	0.0182257	-0.423761	0.0365773	4.88908e-31	0.0502997	0.0217423	0.020698	0.605913	20
	VWF	12	cg06539924	6167147	TNFRSF1A	12	ENSG00000067182	6444601	rs1800379	12	6167196	G	A	0.362823	-0.0272579	0.00836235	0.00111569	0.223847	0.03352	2.42195e-11	-0.12177	0.0415701	0.00339753	0.0640636	17
	VWF	12	cg22867714	6169044	TNFRSF1A	12	ENSG00000067182	6444601	rs980130	12	6169027	T	C	0.317097	-0.0261188	0.00857309	0.00231445	0.494587	0.0298155	8.47602e-62	-0.0528092	0.0176237	0.00273114	0.700383	20
	TP53BP1	15	cg27340001	43786010	TP53BP1	15	ENSG00000067369	43751166	rs7172374	15	43636960	C	T	0.308151	-0.0486277	0.00861644	1.6653e-08	-0.269022	0.0362536	1.16627e-13	0.180758	0.0402393	7.0537e-06	0.0916927	20
	TP53BP1	15	cg04678936	43802612	TP53BP1	15	ENSG00000067369	43751166	rs506120	15	43802024	T	C	0.300199	-0.0485207	0.00875668	3.0075e-08	0.390103	0.035576	5.60903e-28	-0.124379	0.0251502	7.5967e-07	0.407067	20
	GPX1	3	cg07274523	49395745	RHOA	3	ENSG00000067560	49423504	rs34293138	3	49579017	C	T	0.333002	-0.0293289	0.00862717	0.00067484	-0.688309	0.0337708	2.42812e-92	0.0426101	0.012707	0.000798609	0.341276	20
	HDAC4	2	cg26359389	239983650	HDAC4	2	ENSG00000068024	240146606	rs2084449	2	239984285	C	T	0.164016	0.0454054	0.0107703	2.4889e-05	0.440789	0.043414	3.20814e-24	0.103009	0.0264567	9.88055e-05	0.153896	4
	HDAC4	2	cg23367987	239997345	HDAC4	2	ENSG00000068024	240146606	rs1053025	2	240015784	T	C	0.479125	-0.0697236	0.00872178	1.3042e-15	-0.206396	0.0325956	2.41978e-10	0.337815	0.0680584	6.91981e-07	0.106405	6
	HDAC4	2	cg15508401	239997380	HDAC4	2	ENSG00000068024	240146606	rs140898460	2	240008082	T	C	0.028827	0.0859923	0.0316078	0.00651636	-0.9848	0.0989118	2.36591e-23	-0.0873196	0.0332724	0.00868054	0.196484	3
	HDAC4	2	cg01786275	240006231	HDAC4	2	ENSG00000068024	240146606	rs3791376	2	240009676	T	C	0.275348	0.0582885	0.00907101	1.3118e-10	-0.201947	0.035461	1.23436e-08	-0.288633	0.0677224	2.02611e-05	0.853729	6
	HDAC4	2	cg26686512	240008358	HDAC4	2	ENSG00000068024	240146606	rs10209084	2	240010764	G	T	0.310139	0.0441382	0.00862613	3.1076e-07	-0.233698	0.0343785	1.06226e-11	-0.188869	0.0461995	4.34903e-05	0.0588085	10
	HDAC4	2	cg11785240	240049338	HDAC4	2	ENSG00000068024	240146606	rs3791463	2	240052328	C	T	0.243539	0.021287	0.00908457	0.0191191	-0.304329	0.0366827	1.07444e-16	-0.0699472	0.031019	0.0241344	0.150559	11
	HDAC4	2	cg01439736	240084868	HDAC4	2	ENSG00000068024	240146606	rs2411425	2	240092586	G	A	0.442346	-0.0177508	0.00797145	0.0259606	0.180445	0.0326016	3.11504e-08	-0.0983725	0.0476179	0.0388405	0.238287	7
	HDAC4	2	cg00879786	240239755	HDAC4	2	ENSG00000068024	240146606	rs1399629	2	240257958	G	A	0.49503	0.147197	0.00790191	1.9051e-77	-0.180707	0.0316272	1.10573e-08	-0.81456	0.149119	4.69531e-08	0.116706	5
	TREX1	3	cg08477641	48507508	RASSF1	3	ENSG00000068028	50372815	rs115258642	3	50259237	T	C	0.0318091	-0.0787905	0.0257957	0.00225511	0.555552	0.082075	1.29823e-11	-0.141824	0.0509411	0.00536806	0.916948	5
	RYR1	19	cg25298544	39005936	SIRT2	19	ENSG00000068903	39379849	rs2915942	19	39005937	T	G	0.0924453	0.0356683	0.0140926	0.0113738	0.866359	0.051608	3.02249e-63	0.0411703	0.0164503	0.0123245	0.0997493	20
	RYR1	19	cg21646366	39010023	SIRT2	19	ENSG00000068903	39379849	rs111335424	19	39014907	C	G	0.0735587	0.0457462	0.0178515	0.0103892	-2.91351	0.0409079	0	-0.0157014	0.0061311	0.0104388	0.165358	20
	RYR1	19	cg23200218	39050485	SIRT2	19	ENSG00000068903	39379849	rs12327672	19	39050479	C	G	0.0745527	0.0440637	0.0177762	0.0131825	-0.453268	0.0786176	8.14282e-09	-0.0972134	0.042689	0.0227714	0.216531	8
	SIRT2	19	cg15581429	39369353	SIRT2	19	ENSG00000068903	39379849	rs2015	19	39369369	G	T	0.389662	0.0760785	0.00816031	1.13101e-20	0.39	0.0322525	1.16274e-33	0.195073	0.0264208	1.54394e-13	0.128308	20
	CNTN2	1	cg03936955	205030980	NUCKS1	1	ENSG00000069275	205700675	rs3767298	1	205037354	A	G	0.17992	0.0250352	0.0104618	0.0167113	-0.27689	0.0402469	5.99428e-12	-0.0904157	0.0400038	0.0238102	0.276988	20
	CNTN2	1	cg02914063	205042927	NUCKS1	1	ENSG00000069275	205700675	rs17416088	1	205042939	T	C	0.166004	0.0236785	0.0110917	0.0327773	-1.03013	0.0391951	3.07137e-152	-0.022986	0.0108027	0.0333543	0.164247	20
	HIRA	22	cg19498375	19420336	UFD1	22	ENSG00000070010	19452101	rs9618567	22	19413706	T	C	0.100398	0.151611	0.0151805	1.7341e-23	0.492187	0.0551765	4.65355e-19	0.308034	0.0463007	2.87353e-11	0.216946	14
	STK11	19	cg04583149	1207124	TCF3	19	ENSG00000071564	1630947	rs3764640	19	1207238	T	G	0.219682	-0.027988	0.0119505	0.0191807	0.212779	0.0383275	2.8307e-08	-0.131536	0.0609569	0.0309398	0.794377	6
	STK11	19	cg17151991	1207421	TCF3	19	ENSG00000071564	1630947	rs3764640	19	1207238	T	G	0.219682	-0.027988	0.0119505	0.0191807	0.480955	0.0384999	8.21821e-36	-0.0581925	0.0252803	0.021341	0.714216	14
	STK11	19	cg18405140	1207644	TCF3	19	ENSG00000071564	1630947	rs3764640	19	1207238	T	G	0.219682	-0.027988	0.0119505	0.0191807	0.487631	0.0386355	1.61094e-36	-0.0573958	0.0249255	0.0212962	0.861366	11
	STK11	19	cg16601904	1218482	TCF3	19	ENSG00000071564	1630947	rs3764640	19	1207238	T	G	0.219682	-0.027988	0.0119505	0.0191807	0.423442	0.0390198	1.95159e-27	-0.0660964	0.028872	0.0220622	0.995414	10
	HIC1	19	cg15476227	1958034	TCF3	19	ENSG00000071564	1630947	rs7250675	19	1944524	C	T	0.0874752	0.0365369	0.0159466	0.0219518	0.884984	0.0575342	2.16618e-53	0.0412854	0.0182179	0.0234393	0.840122	20
	AGTR1	3	cg05710753	148415443	HLTF	3	ENSG00000071794	148776127	rs275653	3	148415545	G	A	0.170974	-0.0241404	0.0104233	0.0205583	-0.27579	0.0404844	9.60779e-12	0.0875318	0.0399189	0.028326	0.577924	20
	SREBF1	17	cg03641529	17716218	SREBF1	17	ENSG00000072310	17727019	rs11078399	17	17728983	A	G	0.410537	-0.32931	0.00805017	0	0.204736	0.0336772	1.20664e-09	-1.60846	0.267483	1.81766e-09	0.128301	20
	SREBF1	17	cg05666074	17727281	SREBF1	17	ENSG00000072310	17727019	rs62073572	17	17969054	A	G	0.0208748	-0.283213	0.0298113	2.09491e-21	-1.16719	0.134791	4.7484e-18	0.242645	0.037915	1.55671e-10	0.105662	8
	SREBF1	17	cg14808739	17741098	SREBF1	17	ENSG00000072310	17727019	rs11656665	17	17724789	G	A	0.425447	-0.323713	0.00811064	0	0.196609	0.03392	6.78146e-09	-1.64648	0.28704	9.68948e-09	0.242995	20
	SREBF1	17	cg26588076	17741631	SREBF1	17	ENSG00000072310	17727019	rs11656665	17	17724789	G	A	0.425447	-0.323713	0.00811064	0	0.30102	0.0332417	1.35942e-19	-1.07539	0.121773	1.03693e-18	0.182518	20
	TFAM	10	cg14243323	60145056	UBE2D1	10	ENSG00000072401	60112069	rs16912174	10	60145052	G	T	0.0228628	-0.485912	0.0374458	1.66531e-38	-0.91456	0.097867	9.19485e-21	0.531306	0.0700636	3.37136e-14	0.591761	20
	PLAUR	19	cg20716515	44172263	XRCC1	19	ENSG00000073050	44065908	rs344782	19	44172890	A	C	0.481113	-0.0258426	0.0119123	0.0300523	-0.319318	0.0330662	4.59396e-22	0.0809305	0.0382352	0.0342898	0.272976	20
	USP37	2	cg25347698	219381537	BCS1L	2	ENSG00000074582	219525826	rs188764949	2	219357743	A	T	0.0258449	0.407073	0.0266144	8.23083e-53	1.13321	0.087909	5.07737e-38	0.359221	0.0364436	6.39943e-23	0.0933533	7
	PARK7	1	cg15591616	8024678	ENO1	1	ENSG00000074800	8930184	rs226252	1	8026003	C	G	0.261431	0.0325075	0.0133897	0.0151907	-0.245139	0.0366232	2.17842e-11	-0.132609	0.0581028	0.022471	0.158522	16
	FOXK1	7	cg15176413	4764443	ACTB	7	ENSG00000075624	5585098	rs4077986	7	4766676	G	A	0.459245	0.0315756	0.0147591	0.0324033	-0.472524	0.0321534	6.84466e-49	-0.0668233	0.0315639	0.0342527	0.22035	15
	FOXK1	7	cg20349812	4764941	ACTB	7	ENSG00000075624	5585098	rs3087749	7	4780514	T	G	0.481113	0.0449343	0.0176462	0.010884	-0.438697	0.0322952	4.9847e-42	-0.102427	0.0409248	0.0123213	0.171457	13
	FOXK1	7	cg26800803	4765095	ACTB	7	ENSG00000075624	5585098	rs6973046	7	4765018	G	A	0.461233	0.0308997	0.0147535	0.0362244	-0.373613	0.0325031	1.40301e-30	-0.082705	0.0401388	0.039353	0.362935	13
	FOXK1	7	cg14582057	4765312	ACTB	7	ENSG00000075624	5585098	rs3087749	7	4780514	T	G	0.481113	0.0449343	0.0176462	0.010884	-0.269475	0.0330969	3.88771e-16	-0.166748	0.0686115	0.0150857	0.212437	11
	FOXK1	7	cg03599658	4803508	ACTB	7	ENSG00000075624	5585098	rs117214404	7	4802600	T	C	0.0248509	-0.131937	0.0583584	0.0237716	-1.36187	0.100887	1.58604e-41	0.096879	0.0434485	0.0257644	0.206989	20
	ALKBH2	12	cg00203594	109531054	UNG	12	ENSG00000076248	109542088	rs1642036	12	109569068	G	A	0.0447316	-0.513378	0.0182533	4.81963e-174	0.381964	0.0695305	3.94107e-08	-1.34405	0.249286	6.98376e-08	0.488517	9
	ALKBH2	12	cg04380213	109531595	UNG	12	ENSG00000076248	109542088	rs1642035	12	109565950	G	T	0.0407555	-0.535057	0.0185848	2.86178e-182	-0.484752	0.0708152	7.63096e-12	1.10377	0.16574	2.74473e-11	0.433745	11
	XAB2	19	cg17135027	7691003	XAB2	19	ENSG00000076924	7689431	rs2335521	19	7688614	C	T	0.16998	-0.325382	0.012017	1.85249e-161	-0.703422	0.0440969	2.77069e-57	0.46257	0.0336562	5.53601e-43	0.365262	20
	RARB	3	cg27574595	25583274	RARB	3	ENSG00000077092	25427623	rs1656452	3	25579777	T	C	0.184891	0.0260769	0.0100373	0.00937685	-0.414801	0.0384991	4.55262e-27	-0.0628661	0.0248914	0.0115496	0.320474	20
	TOP2B	3	cg12612947	25706262	RARB	3	ENSG00000077092	25427623	rs12631825	3	25652111	G	A	0.305169	0.0636311	0.00883766	6.02133e-13	-0.368461	0.0343573	7.82115e-27	-0.172694	0.0288895	2.26227e-09	0.336307	20
	BTG2	1	cg23371584	203275927	UBE2T	1	ENSG00000077152	202305946	rs75335174	1	203284108	C	T	0.0576541	0.0384511	0.0176123	0.0290211	2.76897	0.0406786	0	0.0138864	0.00636385	0.0291038	0.938538	14
	BTG2	1	cg06373167	203278044	UBE2T	1	ENSG00000077152	202305946	rs75335174	1	203284108	C	T	0.0576541	0.0384511	0.0176123	0.0290211	-0.43222	0.0718206	1.76531e-09	-0.0889618	0.0433469	0.0401382	0.934693	4
	FGFR1	8	cg14733725	38315580	FGFR1	8	ENSG00000077782	38297504	rs13275043	8	38318337	C	G	0.491054	-0.263815	0.00795964	6.88782e-241	-0.185017	0.0322104	9.24617e-09	1.4259	0.251941	1.51687e-08	0.374823	6
	CCND2	12	cg17558623	4397947	TIGAR	12	ENSG00000078237	4446354	rs3217860	12	4399050	G	A	0.262425	-0.207217	0.00975807	4.49854e-100	0.374374	0.0385409	2.63626e-22	-0.553501	0.0626601	1.01546e-18	0.133514	4
	CCND2	12	cg27317813	4398508	TIGAR	12	ENSG00000078237	4446354	rs3217863	12	4399496	T	C	0.0924453	-0.149132	0.0149494	1.9453e-23	-0.362441	0.064957	2.40921e-08	0.411467	0.0844947	1.1175e-06	0.404627	3
	MEG3	14	cg00971034	101311744	PPP2R5C	14	ENSG00000078304	102311230	rs56363527	14	101311729	T	C	0.33499	0.0325408	0.0148887	0.0288449	-0.258889	0.0335999	1.30795e-14	-0.125694	0.0597789	0.0354968	0.0651027	7
	PPP2R5C	14	cg00457115	102358100	PPP2R5C	14	ENSG00000078304	102311230	rs74081680	14	102384570	T	C	0.0298211	0.131371	0.0273723	1.5914e-06	-2.87596	0.103011	1.5706e-171	-0.0456789	0.00965724	2.24496e-06	0.0647401	20
	HSP90AA1	14	cg02017208	102547744	PPP2R5C	14	ENSG00000078304	102311230	rs4947	14	102550803	G	A	0.159046	0.0276521	0.0106004	0.00909133	-0.562495	0.0442414	4.92913e-37	-0.0491597	0.0192378	0.0106075	0.162912	20
	TP73	1	cg04600984	3589862	TP73	1	ENSG00000078900	3610924	rs3765713	1	3601123	G	A	0.474155	0.0306123	0.0109119	0.00502542	-0.218706	0.0331761	4.3316e-11	-0.13997	0.054223	0.00984072	0.153542	5
	TP73	1	cg04159546	3605087	TP73	1	ENSG00000078900	3610924	rs3765753	1	3622306	T	G	0.286282	0.0241031	0.0109252	0.02737	-0.39954	0.0358604	7.87549e-29	-0.0603272	0.0278753	0.0304506	0.64774	11
	TP73	1	cg00589002	3606082	TP73	1	ENSG00000078900	3610924	rs3819954	1	3591143	C	T	0.467197	0.0387845	0.0104405	0.00020336	-0.2254	0.0331982	1.1251e-11	-0.17207	0.0527999	0.00111844	0.498718	5
	TP73	1	cg21388339	3606550	TP73	1	ENSG00000078900	3610924	rs3765753	1	3622306	T	G	0.286282	0.0241031	0.0109252	0.02737	0.697608	0.0334118	8.29811e-97	0.0345511	0.0157481	0.0282364	0.708065	20
	TP73	1	cg16024523	3609803	TP73	1	ENSG00000078900	3610924	rs3765753	1	3622306	T	G	0.286282	0.0241031	0.0109252	0.02737	0.307545	0.0358365	9.33164e-18	0.0783727	0.0366789	0.0326205	0.655215	12
	TP73	1	cg26034538	3623319	TP73	1	ENSG00000078900	3610924	rs1181867	1	3651318	A	G	0.2167	-0.0261801	0.011239	0.0198379	0.214133	0.0388776	3.63184e-08	-0.122261	0.0569869	0.0319192	0.0776706	10
	TP73	1	cg26105278	3624054	TP73	1	ENSG00000078900	3610924	rs2368542	1	3594756	T	A	0.446322	0.0458775	0.0104624	1.1599e-05	-0.239656	0.0326221	2.0357e-13	-0.191431	0.0508413	0.000166376	0.191142	5
	TP73	1	cg16554148	3630882	TP73	1	ENSG00000078900	3610924	rs3819954	1	3591143	C	T	0.467197	0.0387845	0.0104405	0.00020336	0.215097	0.0326567	4.49996e-11	0.180312	0.0557263	0.00121359	0.455667	5
	TP73	1	cg17986341	3649771	TP73	1	ENSG00000078900	3610924	rs1181867	1	3651318	A	G	0.2167	-0.0261801	0.011239	0.0198379	-0.246393	0.0383199	1.27684e-10	0.106253	0.0485151	0.0285163	0.106799	6
	KIF22	16	cg11255039	29801946	KIF22	16	ENSG00000079616	29809373	rs12932680	16	29689845	A	G	0.0864811	-0.0539679	0.0164657	0.00104694	-0.416216	0.0551574	4.48961e-14	0.129663	0.0431311	0.00264481	0.195847	3
	HSP90AA1	14	cg02017208	102547744	HSP90AA1	14	ENSG00000080824	102576555	rs4947	14	102550803	G	A	0.159046	-0.240451	0.0105205	1.29142e-115	-0.562495	0.0442414	4.92913e-37	0.427472	0.0384737	1.11192e-28	0.070494	20
	XPO1	2	cg15711740	61764176	XPO1	2	ENSG00000082898	61735372	rs12478038	2	61721966	A	G	0.390656	-0.0261194	0.00882116	0.00306642	0.283515	0.0322254	1.39421e-18	-0.0921272	0.0328284	0.00501102	0.259075	20
	MTOR	1	cg04310074	11211495	PLOD1	1	ENSG00000083444	12014928	rs112991345	1	11231984	C	G	0.0248509	0.0482625	0.021691	0.0260812	-1.00383	0.111541	2.26435e-19	-0.0480784	0.0222589	0.0307753	0.59043	15
	MAD2L2	1	cg24718367	11740508	PLOD1	1	ENSG00000083444	12014928	rs2233022	1	11735877	G	A	0.178926	-0.0354004	0.0121885	0.00367958	0.670305	0.0394798	1.18656e-64	-0.0528123	0.0184477	0.00419896	0.486138	16
	MAD2L2	1	cg17189494	11740665	PLOD1	1	ENSG00000083444	12014928	rs2233022	1	11735877	G	A	0.178926	-0.0354004	0.0121885	0.00367958	0.47268	0.0408844	6.46686e-31	-0.0748929	0.0265872	0.00484936	0.541886	15
	MAD2L2	1	cg26105283	11744230	PLOD1	1	ENSG00000083444	12014928	rs2233022	1	11735877	G	A	0.178926	-0.0354004	0.0121885	0.00367958	0.312867	0.0407381	1.59142e-14	-0.113148	0.0416503	0.00659515	0.255285	12
	MFN2	1	cg05523254	12040215	PLOD1	1	ENSG00000083444	12014928	rs3766746	1	12031866	T	C	0.45825	-0.429845	0.00758934	0	0.188329	0.0319339	3.6915e-09	-2.28241	0.389109	4.47127e-09	0.0599642	6
	SPTBN2	11	cg15964523	66469143	GSTP1	11	ENSG00000084207	67352598	rs624561	11	66414915	C	T	0.27833	0.0201452	0.00910805	0.0269805	-1.07092	0.0307174	2.6468e-266	-0.0188111	0.00852198	0.0272888	0.0514551	20
	PPP1CA	11	cg17661940	67168617	GSTP1	11	ENSG00000084207	67352598	rs646834	11	66932753	C	A	0.0735587	-0.0406759	0.0166855	0.0147769	0.324142	0.0538996	1.81216e-09	-0.125488	0.0555444	0.0238688	0.0593822	8
	HADHA	2	cg00747065	26467663	HADHA	2	ENSG00000084754	26440549	rs11126405	2	26446695	A	G	0.208748	-0.237564	0.00999152	5.833e-125	-0.334471	0.0399499	5.65229e-17	0.710269	0.0899417	2.85719e-15	0.0552117	20
	CAD	2	cg12506373	27440548	CAD	2	ENSG00000084774	27453534	rs61741874	2	27462651	C	T	0.0626243	0.225034	0.0245692	5.22831e-20	0.373678	0.068412	4.7035e-08	0.602215	0.128369	2.71486e-06	0.959842	5
	CAD	2	cg01051318	27440764	CAD	2	ENSG00000084774	27453534	rs77531601	2	27415708	G	C	0.0497018	0.243375	0.02738	6.17721e-19	0.937182	0.0779292	2.59229e-33	0.259689	0.0363294	8.79427e-13	0.102899	20
	MECOM	3	cg08511485	168945731	MECOM	3	ENSG00000085276	169091346	rs116167040	3	168943583	G	A	0.0894632	-0.0329621	0.0146264	0.0242213	0.472079	0.0552268	1.25229e-17	-0.0698232	0.0320416	0.0293213	0.0778643	14
	PSMC5	17	cg23090583	61904693	PSMC5	17	ENSG00000087191	61906945	rs2727295	17	61887693	C	T	0.407555	-0.0435725	0.0122141	0.00036054	-0.280896	0.0308828	9.41082e-20	0.15512	0.0467075	0.000896666	0.0658064	20
	SMARCD2	17	cg07703610	61919098	PSMC5	17	ENSG00000087191	61906945	rs9897229	17	61782325	T	C	0.393638	-0.044398	0.0123184	0.00031312	-0.236813	0.0322991	2.26935e-13	0.187481	0.0579627	0.0012185	0.331066	18
	DNM1L	12	cg07687610	32832045	DNM1L	12	ENSG00000087470	32865310	rs1971910	12	32897437	C	T	0.171968	0.162192	0.0118463	1.1429e-42	-0.266647	0.0463116	8.52817e-09	-0.608264	0.114605	1.11162e-07	0.458019	3
	RFX2	19	cg26604256	5999676	RFX2	19	ENSG00000087903	6096379	rs76910885	19	5999684	T	G	0.119284	0.175948	0.0138005	3.14153e-37	0.624711	0.0477997	4.92891e-39	0.281646	0.0308613	7.09445e-20	0.0712305	20
	LONP1	19	cg13624418	5701986	KHSRP	19	ENSG00000088247	6419082	rs78735685	19	5701987	A	G	0.241551	-0.0252033	0.00956265	0.00839887	-1.15931	0.0284131	0	0.0217399	0.00826576	0.00853551	0.3673	20
	DNMT3B	20	cg26073410	31350722	DNMT3B	20	ENSG00000088305	31373676	rs2235759	20	31388357	T	C	0.0606362	-0.0611585	0.0171514	0.00036275	-1.38648	0.058636	1.31174e-123	0.0441106	0.0125104	0.000421996	0.0801791	20
	DNMT3B	20	cg09149842	31351091	DNMT3B	20	ENSG00000088305	31373676	rs4911106	20	31331330	G	A	0.408549	-0.0613324	0.00804465	2.4593e-14	-0.320753	0.0318593	7.66837e-24	0.191214	0.0314603	1.2174e-09	0.0549768	20
	DNMT3B	20	cg13788819	31352228	DNMT3B	20	ENSG00000088305	31373676	rs4911106	20	31331330	G	A	0.408549	-0.0613324	0.00804465	2.4593e-14	-0.362072	0.032069	1.46382e-29	0.169393	0.0268096	2.64339e-10	0.292752	20
	DNMT3B	20	cg26553763	31352874	DNMT3B	20	ENSG00000088305	31373676	rs2424905	20	31352927	C	T	0.413519	-0.0590533	0.00798557	1.4141e-13	0.224295	0.0316672	1.41187e-12	-0.263284	0.0514715	3.13515e-07	0.0520507	20
	DNMT3B	20	cg24403338	31366437	DNMT3B	20	ENSG00000088305	31373676	rs56180181	20	31365183	C	T	0.0337972	-0.0812871	0.0270254	0.00263146	-1.71951	0.0821583	2.90153e-97	0.0472734	0.0158784	0.00290882	0.0967003	20
	BCL2L1	20	cg00300298	30308956	TPX2	20	ENSG00000088325	30358341	rs6058381	20	30275906	G	A	0.0815109	-0.0328372	0.0154572	0.0336367	-0.569571	0.0589192	4.16483e-22	0.0576525	0.0277858	0.0379969	0.571972	18
	BCL2L1	20	cg12873919	30309627	TPX2	20	ENSG00000088325	30358341	rs1075698	20	30387992	C	G	0.233598	-0.0242174	0.0097017	0.0125532	0.328922	0.0404874	4.50869e-16	-0.0736265	0.0308564	0.0170279	0.12481	20
	BCL2L1	20	cg13989999	30309717	TPX2	20	ENSG00000088325	30358341	rs8118150	20	30436088	A	G	0.241551	-0.0234303	0.00970278	0.0157439	0.272739	0.0402864	1.28781e-11	-0.0859073	0.0377707	0.0229393	0.128101	20
	TPX2	20	cg14372324	30347798	TPX2	20	ENSG00000088325	30358341	rs11698833	20	30347798	T	C	0.055666	0.0460588	0.0210199	0.0284373	-2.61405	0.0540617	0	-0.0176197	0.00804938	0.0286002	0.400777	20
	ALDH2	12	cg19186356	112204327	RPL6	12	ENSG00000089009	112849818	rs10744773	12	112086810	A	C	0.16998	-0.0365717	0.0118824	0.00208535	-0.325756	0.0418866	7.4211e-15	0.112267	0.039229	0.00421192	0.129239	20
	TK1	17	cg20795417	76179594	BIRC5	17	ENSG00000089685	76215992	rs11653181	17	76179530	C	T	0.0536779	0.0374534	0.0168436	0.0261754	-2.76549	0.0409015	0	-0.0135431	0.00609393	0.0262564	0.0713873	20
	SMARCA4	19	cg25243385	11167475	ICAM1	19	ENSG00000090339	10389401	rs6511719	19	11164790	G	A	0.0447316	0.0511238	0.0214734	0.0172751	0.424523	0.0666952	1.95135e-10	0.120426	0.0540049	0.025753	0.563249	16
	LDLR	19	cg26313301	11219615	ICAM1	19	ENSG00000090339	10389401	rs892116	19	11221180	A	G	0.422465	-0.0210145	0.00875384	0.0163682	-0.398683	0.031767	3.96438e-36	0.0527097	0.022355	0.018381	0.102591	20
	NFAT5	16	cg11147886	69598170	AARS1	16	ENSG00000090861	70304822	rs6499225	16	69484530	C	G	0.354871	0.020566	0.00833576	0.0136174	-0.203922	0.0334105	1.03755e-09	-0.100852	0.0440905	0.0221731	0.43234	9
	NFAT5	16	cg06703222	69598327	AARS1	16	ENSG00000090861	70304822	rs6499225	16	69484530	C	G	0.354871	0.020566	0.00833576	0.0136174	-0.248895	0.0331213	5.70589e-14	-0.0826291	0.0352499	0.0190734	0.266051	9
	NFAT5	16	cg16996262	69600303	AARS1	16	ENSG00000090861	70304822	rs72799395	16	69580521	C	A	0.0795229	0.0412693	0.0177992	0.0204167	0.467424	0.0606883	1.33908e-14	0.0882908	0.0397674	0.0264065	0.0787588	7
	RAI1	17	cg19447962	17628656	ALKBH5	17	ENSG00000091542	18099830	rs8075153	17	17622666	T	C	0.417495	0.0496062	0.0120967	4.11721e-05	-0.206547	0.0328447	3.20339e-10	-0.240169	0.0699184	0.000592575	0.0996975	11
	ESR1	6	cg06611115	152011200	ESR1	6	ENSG00000091831	152214290	rs851978	6	152029556	T	G	0.269384	-0.124426	0.00962036	2.90868e-38	0.251183	0.0368634	9.49927e-12	-0.49536	0.0821704	1.65546e-09	0.587142	12
	ESR1	6	cg04211581	152011656	ESR1	6	ENSG00000091831	152214290	rs35240111	6	152050523	C	G	0.261431	-0.121466	0.0096316	1.83179e-36	0.314303	0.0370124	2.03397e-17	-0.386462	0.0548654	1.87052e-12	0.0910542	20
	ESR1	6	cg24764793	152126745	ESR1	6	ENSG00000091831	152214290	rs862346	6	152016369	T	A	0.447316	-0.122145	0.00873314	1.8873e-44	-0.228045	0.0329622	4.56839e-12	0.535619	0.0863734	5.60346e-10	0.0970635	12
	ESR1	6	cg21157690	152126895	ESR1	6	ENSG00000091831	152214290	rs11756568	6	152042413	T	A	0.269384	-0.124679	0.00958272	1.06221e-38	-0.312438	0.0366603	1.56136e-17	0.399052	0.0559743	1.00953e-12	0.0501959	20
	ESR1	6	cg17264271	152126938	ESR1	6	ENSG00000091831	152214290	rs35240111	6	152050523	C	G	0.261431	-0.121466	0.0096316	1.83179e-36	-0.302097	0.0369116	2.73807e-16	0.402077	0.0585663	6.6341e-12	0.0629474	20
	ESR1	6	cg04063345	152130058	ESR1	6	ENSG00000091831	152214290	rs1101080	6	152033643	T	G	0.269384	-0.124088	0.00958533	2.4881e-38	-0.409664	0.0361794	1.00797e-29	0.302902	0.0355396	1.55579e-17	0.10228	20
	ESR1	6	cg15626350	152130207	ESR1	6	ENSG00000091831	152214290	rs1101080	6	152033643	T	G	0.269384	-0.124088	0.00958533	2.4881e-38	-0.443692	0.0357887	2.69464e-35	0.279671	0.0312347	3.43233e-19	0.057144	20
	ESR1	6	cg03037684	152421333	ESR1	6	ENSG00000091831	152214290	rs9322361	6	152459143	G	A	0.17495	-0.0291937	0.0117888	0.0132715	-0.302579	0.0436547	4.17336e-12	0.0964828	0.041373	0.0196994	0.0791313	6
	ESR1	6	cg07059469	152421432	ESR1	6	ENSG00000091831	152214290	rs9322361	6	152459143	G	A	0.17495	-0.0291937	0.0117888	0.0132715	-0.25055	0.0435542	8.78806e-09	0.116518	0.051226	0.0229304	0.112198	5
	HOTAIR	12	cg22829917	54357408	CBX5	12	ENSG00000094916	54649305	rs7958904	12	54357552	C	G	0.303181	0.0203098	0.00831959	0.0146386	0.23001	0.0321537	8.46198e-13	0.0882996	0.0382188	0.0208676	0.470678	6
	HOTAIR	12	cg18040901	54357530	CBX5	12	ENSG00000094916	54649305	rs7958904	12	54357552	C	G	0.303181	0.0203098	0.00831959	0.0146386	-0.554135	0.03256	5.94938e-65	-0.0366513	0.0151673	0.015672	0.238622	16
	HOTAIR	12	cg06622953	54357752	CBX5	12	ENSG00000094916	54649305	rs2002471	12	54355261	A	G	0.267396	0.0214439	0.0086649	0.0133311	0.254141	0.0324762	5.05845e-15	0.0843779	0.0357592	0.018294	0.802485	11
	EPCAM	2	cg21926875	47596410	MSH2	2	ENSG00000095002	47709779	rs189206368	2	47648554	A	G	0.0318091	-0.113447	0.0221845	3.1574e-07	0.490146	0.0837082	4.75822e-09	-0.231455	0.060092	0.000117309	0.0732148	3
	MSH2	2	cg22269526	47630224	MSH2	2	ENSG00000095002	47709779	rs1421	2	47613870	C	T	0.149105	0.770594	0.0111746	0	0.425662	0.0474476	2.93312e-19	1.81034	0.203496	5.77757e-19	0.166739	20
	MSH6	2	cg05039065	48009698	MSH2	2	ENSG00000095002	47709779	rs3136337	2	48028465	T	C	0.10835	0.0914059	0.0126457	4.89441e-13	-0.338538	0.0493988	7.22355e-12	-0.270002	0.0542912	6.58507e-07	0.0915858	18
	MSH6	2	cg04781916	48013473	MSH2	2	ENSG00000095002	47709779	rs3136357	2	48032572	T	C	0.106362	0.0892332	0.0126511	1.746e-12	0.350244	0.0502441	3.15032e-12	0.254774	0.0513859	7.11995e-07	0.457619	17
	HSP90AB1	6	cg19708576	44214097	HSP90AB1	6	ENSG00000096384	44218222	rs3757283	6	44214417	C	A	0.195825	0.0534251	0.0108495	8.47059e-07	-0.266297	0.0401671	3.36315e-11	-0.200622	0.0507508	7.7151e-05	0.631721	4
	HSP90AB1	6	cg13495532	44214738	HSP90AB1	6	ENSG00000096384	44218222	rs2039358	6	44208488	G	T	0.434394	0.0279787	0.00804495	0.000505549	-0.178445	0.0325589	4.23706e-08	-0.156792	0.0533944	0.00331954	0.170163	7
	EEF1E1	6	cg04782072	8102505	DSP	6	ENSG00000096696	7564379	rs72496782	6	8100815	A	G	0.256461	0.0214663	0.00903234	0.017473	0.197386	0.0354616	2.6036e-08	0.108753	0.0497563	0.0288372	0.94399	6
	HFM1	1	cg25188594	91870362	CDC7	1	ENSG00000097046	91978864	rs76709898	1	91702594	T	C	0.0745527	0.228678	0.0139958	5.20998e-60	0.327815	0.056534	6.68916e-09	0.697581	0.127654	4.63889e-08	0.0509035	9
	CDC7	1	cg04603796	91965822	CDC7	1	ENSG00000097046	91978864	rs13447526	1	91983174	A	G	0.49006	-0.562631	0.00733235	0	0.467524	0.0319484	1.71204e-48	-1.20343	0.0837187	7.4664e-47	0.20632	20
	CDC7	1	cg07090678	91966139	CDC7	1	ENSG00000097046	91978864	rs61798047	1	92016934	C	T	0.476143	0.505555	0.00743764	0	-0.263789	0.0319976	1.66522e-16	-1.91651	0.234177	2.74473e-16	0.0949901	20
	RYR1	19	cg22647970	38993309	PSMD8	19	ENSG00000099341	38869820	rs2960323	19	38991640	G	C	0.21173	-0.0266814	0.0106266	0.0120458	0.291784	0.0454081	1.31164e-10	-0.0914422	0.039101	0.0193554	0.375636	5
	POLR2E	19	cg24940701	1086842	POLR2E	19	ENSG00000099817	1091096	rs10426978	19	1084965	T	C	0.105368	-0.258304	0.0185771	5.95636e-44	0.355534	0.0521438	9.20985e-12	-0.726523	0.118676	9.24654e-10	0.0942886	4
	STK11	19	cg04583149	1207124	POLR2E	19	ENSG00000099817	1091096	rs3764640	19	1207238	T	G	0.219682	0.0720818	0.0136091	1.1798e-07	0.212779	0.0383275	2.8307e-08	0.338764	0.0883983	0.000126982	0.118345	6
	STK11	19	cg04583149	1207124	POLRMT	19	ENSG00000099821	625395	rs3764640	19	1207238	T	G	0.219682	-0.0369044	0.0163714	0.0241836	0.212779	0.0383275	2.8307e-08	-0.17344	0.0830416	0.0367446	0.812676	6
	STK11	19	cg17151991	1207421	POLRMT	19	ENSG00000099821	625395	rs3764640	19	1207238	T	G	0.219682	-0.0369044	0.0163714	0.0241836	0.480955	0.0384999	8.21821e-36	-0.0767314	0.0345891	0.0265294	0.92465	14
	STK11	19	cg18405140	1207644	POLRMT	19	ENSG00000099821	625395	rs3764640	19	1207238	T	G	0.219682	-0.0369044	0.0163714	0.0241836	0.487631	0.0386355	1.61094e-36	-0.0756809	0.0341046	0.026481	0.841474	11
	STK11	19	cg16601904	1218482	POLRMT	19	ENSG00000099821	625395	rs3764640	19	1207238	T	G	0.219682	-0.0369044	0.0163714	0.0241836	0.423442	0.0390198	1.95159e-27	-0.0871533	0.0394879	0.027308	0.606813	10
	BCR	22	cg00675878	23521267	SMARCB1	22	ENSG00000099956	24152926	rs5759624	22	23510804	A	C	0.236581	0.0199317	0.00891801	0.0254174	0.421603	0.0367511	1.82741e-30	0.0472761	0.0215503	0.0282531	0.828798	20
	BCR	22	cg03930964	23522374	SMARCB1	22	ENSG00000099956	24152926	rs9624051	22	23538023	T	C	0.240557	0.0213066	0.0088963	0.0166204	0.374578	0.0361183	3.36446e-25	0.0568817	0.0243753	0.0196176	0.887695	20
	BCR	22	cg04028010	23522474	SMARCB1	22	ENSG00000099956	24152926	rs5751597	22	23514294	C	T	0.238569	0.0218231	0.00888926	0.0140885	0.483946	0.0357911	1.16928e-41	0.0450942	0.0186686	0.0157133	0.924015	20
	BCR	22	cg00919591	23524136	SMARCB1	22	ENSG00000099956	24152926	rs3788342	22	23423107	G	T	0.275348	0.0198699	0.00866922	0.0219056	0.250999	0.0356424	1.89312e-12	0.0791631	0.0363222	0.0292968	0.859714	16
	BCR	22	cg25321720	23524906	SMARCB1	22	ENSG00000099956	24152926	rs5751597	22	23514294	C	T	0.238569	0.0218231	0.00888926	0.0140885	0.742279	0.0344483	5.57266e-103	0.0294002	0.0120531	0.014719	0.979467	20
	SMARCB1	22	cg13122390	24129041	SMARCB1	22	ENSG00000099956	24152926	rs34230235	22	24131283	T	C	0.0347913	0.0917046	0.0256316	0.0003465	-0.680881	0.0888088	1.76314e-14	-0.134685	0.0415419	0.00118632	0.287447	4
	UBE2L3	22	cg26067319	21921743	MAPK1	22	ENSG00000100030	22165379	rs190926145	22	22001462	C	T	0.0159046	-0.0742489	0.0346181	0.0319689	2.04587	0.136774	1.37938e-50	-0.0362921	0.017094	0.0337467	0.052593	4
	UBE2L3	22	cg25421647	21921833	TOP3B	22	ENSG00000100038	22324305	rs2876971	22	21972401	G	T	0.192843	0.0312976	0.0142846	0.0284518	0.360151	0.0408599	1.20446e-18	0.0869012	0.0408698	0.0334788	0.114644	6
	UBE2L3	22	cg26979056	21921839	TOP3B	22	ENSG00000100038	22324305	rs11089637	22	21979096	C	T	0.166998	0.0374789	0.0148974	0.0118763	0.225946	0.0414042	4.84026e-08	0.165876	0.0726028	0.0223305	0.572856	4
	APOBEC3A	22	cg18746774	39352197	DDX17	22	ENSG00000100201	38891555	rs73157150	22	38992098	A	G	0.0198807	-0.0931136	0.0303381	0.00214633	-0.899359	0.102907	2.34163e-18	0.103533	0.0357527	0.00378174	0.0928321	3
	APOBEC3B	22	cg16045423	39377790	DMC1	22	ENSG00000100206	38940622	rs6001366	22	39399941	T	C	0.101392	-0.047514	0.0165531	0.00409953	0.831197	0.0527692	6.70019e-56	-0.0571634	0.0202427	0.00474439	0.113753	20
	APOBEC3B	22	cg11816043	39377864	DMC1	22	ENSG00000100206	38940622	rs6001366	22	39399941	T	C	0.101392	-0.047514	0.0165531	0.00409953	0.649092	0.054191	4.64185e-33	-0.0732007	0.026224	0.00524859	0.118953	14
	MYH9	22	cg11434151	36691632	HMOX1	22	ENSG00000100292	35783280	rs1557529	22	36705529	A	G	0.0347913	-0.0699378	0.024257	0.00393657	-0.822711	0.101729	6.09998e-16	0.0850089	0.0313019	0.00661209	0.615018	6
	XBP1	22	cg00651286	29196494	ASCC2	22	ENSG00000100325	30209434	rs6005922	22	29251926	A	C	0.0685885	-0.0405034	0.0147339	0.00597774	0.384594	0.0620081	5.5636e-10	-0.105315	0.0419045	0.0119639	0.261886	7
	POLR3H	22	cg06481639	41940642	EP300	22	ENSG00000100393	41531935	rs2413643	22	41818234	A	G	0.2167	0.174799	0.00977851	1.82048e-71	-0.245895	0.0403474	1.09823e-09	-0.710867	0.123235	8.00248e-09	0.0727527	17
	CYP2D6	22	cg15597984	42527061	EP300	22	ENSG00000100393	41531935	rs62240993	22	42346728	G	A	0.0805169	-0.0573488	0.0154462	0.00020498	0.520728	0.0476573	8.60876e-28	-0.110132	0.0313285	0.000439102	0.202218	20
	POLR3H	22	cg02803775	41937252	POLR3H	22	ENSG00000100413	41931209	rs11912852	22	41869268	T	G	0.296223	0.0753995	0.00967058	6.34972e-15	-0.197994	0.034648	1.10061e-08	-0.380817	0.0826236	4.04489e-06	0.0752051	7
	MYH7	14	cg22963791	23900093	PRMT5	14	ENSG00000100462	23394257	rs73587609	14	23878100	G	A	0.0139165	0.118842	0.0490759	0.0154523	-1.70604	0.168405	4.04221e-24	-0.0696597	0.0295764	0.0185104	0.171673	4
	POLE2	14	cg10038907	50154240	POLE2	14	ENSG00000100479	50132706	rs9635220	14	50124532	C	T	0.225646	-0.0859267	0.00999775	8.35548e-18	-0.366008	0.0384267	1.65318e-21	0.234767	0.0367922	1.76054e-10	0.340708	20
	PSMC1	14	cg20276874	90721474	PSMC1	14	ENSG00000100764	90730903	rs4904656	14	90721442	G	T	0.398608	-0.0864555	0.0180123	1.5882e-06	-0.264287	0.0317365	8.25371e-17	0.327128	0.0786647	3.20338e-05	0.0960995	14
	PSMC1	14	cg20036770	90723451	PSMC1	14	ENSG00000100764	90730903	rs59179255	14	90691773	A	C	0.403579	-0.0819687	0.0179898	5.20381e-06	0.25766	0.031594	3.48191e-16	-0.318127	0.079978	6.95891e-05	0.0769683	13
	PSMC1	14	cg11665562	90723462	PSMC1	14	ENSG00000100764	90730903	rs4904656	14	90721442	G	T	0.398608	-0.0864555	0.0180123	1.5882e-06	0.240416	0.0331424	4.04575e-13	-0.359608	0.0898374	6.25768e-05	0.115473	15
	MMP9	20	cg09149648	44642370	MMP9	20	ENSG00000100985	44641373	rs6094239	20	44653549	G	A	0.0467197	-0.191164	0.0170145	2.73253e-29	0.472021	0.0824201	1.02213e-08	-0.404991	0.0793728	3.35397e-07	0.318563	7
	EYA2	20	cg06554935	45817017	ZMYND8	20	ENSG00000101040	45911713	rs6012129	20	45815078	A	G	0.472167	0.0831789	0.00803303	3.98846e-25	-0.195673	0.0323288	1.42535e-09	-0.425091	0.0813514	1.73804e-07	0.315784	12
	TAF4	20	cg06956295	60556035	PSMA7	20	ENSG00000101182	60715143	rs2281733	20	60575830	A	G	0.0994036	-0.0522185	0.0126205	3.50961e-05	1.09707	0.0540603	1.46927e-91	-0.0475981	0.0117405	5.03085e-05	0.674323	20
	TAF4	20	cg06222087	60638858	PSMA7	20	ENSG00000101182	60715143	rs11204457	20	60625434	A	G	0.104374	-0.0536622	0.0127427	2.5402e-05	0.616148	0.0573644	6.53658e-27	-0.0870931	0.0222141	8.83181e-05	0.0682125	8
	TAF4	20	cg25004071	60639474	PSMA7	20	ENSG00000101182	60715143	rs6142706	20	60630683	G	C	0.105368	-0.0519477	0.0126492	4.0118e-05	-0.344349	0.0573396	1.90822e-09	0.150858	0.0445015	0.000699067	0.242848	9
	PSMA7	20	cg08833432	60719824	PSMA7	20	ENSG00000101182	60715143	rs74548242	20	60719594	T	C	0.130219	0.0391412	0.0135287	0.00381338	0.459025	0.0470667	1.79717e-22	0.0852702	0.0307422	0.00554191	0.380981	5
	ACTR5	20	cg25867056	37377616	ACTR5	20	ENSG00000101442	37388959	rs2748671	20	37412453	A	G	0.254473	-0.406307	0.00881376	0	0.211573	0.0355012	2.52857e-09	-1.92041	0.32492	3.41248e-09	0.675452	6
	KIF22	16	cg00399295	29813630	MAPK3	16	ENSG00000102882	30130126	rs7201519	16	29859977	G	A	0.129225	-0.20894	0.0116366	4.3543e-72	0.277081	0.0461018	1.85291e-09	-0.754077	0.132308	1.20239e-08	0.352069	3
	INO80E	16	cg06295687	30006300	MAPK3	16	ENSG00000102882	30130126	rs8054556	16	29958216	A	G	0.452286	-0.430411	0.00764599	0	0.188751	0.0324953	6.30126e-09	-2.28031	0.394662	7.56471e-09	0.128212	6
	NFAT5	16	cg11147886	69598170	NFAT5	16	ENSG00000102908	69668783	rs6499225	16	69484530	C	G	0.354871	0.0617745	0.00835739	1.4507e-13	-0.203922	0.0334105	1.03755e-09	-0.302932	0.0643661	2.52141e-06	0.24379	9
	NFAT5	16	cg06703222	69598327	NFAT5	16	ENSG00000102908	69668783	rs6499225	16	69484530	C	G	0.354871	0.0617745	0.00835739	1.4507e-13	-0.248895	0.0331213	5.70589e-14	-0.248195	0.0470992	1.36706e-07	0.387192	9
	E2F4	16	cg05533744	67226368	CTCF	16	ENSG00000102974	67634698	rs112758960	16	67308279	A	G	0.0407555	0.156195	0.0206914	4.39292e-14	-0.674759	0.0742521	1.01433e-19	-0.231483	0.0398649	6.37182e-09	0.0809482	20
	CDH1	16	cg01251360	68772225	CTCF	16	ENSG00000102974	67634698	rs1728779	16	68567500	G	A	0.367793	-0.017933	0.00819008	0.0285533	-0.357467	0.0324902	3.7247e-28	0.0501668	0.0233607	0.0317546	0.178325	20
	CDH1	16	cg24765079	68772430	CTCF	16	ENSG00000102974	67634698	rs1728779	16	68567500	G	A	0.367793	-0.017933	0.00819008	0.0285533	-0.27389	0.0328548	7.66021e-17	0.0654752	0.0309171	0.0341947	0.191257	20
	TK2	16	cg01931893	66584178	ACD	16	ENSG00000102977	67693064	rs4258603	16	66706552	C	T	0.153082	-0.0259098	0.0115206	0.0245125	-0.398748	0.0485959	2.29853e-16	0.0649778	0.0299575	0.0300825	0.0506665	17
	CDH1	16	cg20716119	68771763	ACD	16	ENSG00000102977	67693064	rs2147850	16	68687856	A	G	0.389662	-0.0282892	0.00817134	0.000536179	0.234768	0.0335814	2.72915e-12	-0.120498	0.03884	0.00191939	0.508869	13
	CDH1	16	cg01251360	68772225	ACD	16	ENSG00000102977	67693064	rs2147850	16	68687856	A	G	0.389662	-0.0282892	0.00817134	0.000536179	0.614959	0.0314206	2.68668e-85	-0.0460017	0.0134939	0.000651832	0.438423	20
	CDH1	16	cg24765079	68772430	ACD	16	ENSG00000102977	67693064	rs2147850	16	68687856	A	G	0.389662	-0.0282892	0.00817134	0.000536179	0.461396	0.0324541	7.20044e-46	-0.0613121	0.0182276	0.000769042	0.533324	20
	CDH1	16	cg09406989	68772469	ACD	16	ENSG00000102977	67693064	rs2147850	16	68687856	A	G	0.389662	-0.0282892	0.00817134	0.000536179	0.502647	0.0326729	2.08918e-53	-0.0562804	0.0166632	0.000731389	0.396613	20
	NUP93	16	cg09308553	56763573	POLR2C	16	ENSG00000102978	57501110	rs4784726	16	56764475	G	A	0.219682	0.024662	0.0109814	0.0247168	0.31593	0.0431344	2.40117e-13	0.0780615	0.0363562	0.0317827	0.126208	7
	AXIN1	16	cg16474948	339746	MPG	16	ENSG00000103152	131429	rs139409755	16	350025	T	C	0.0477137	0.0700259	0.0248195	0.00478145	0.503343	0.0891805	1.66054e-08	0.139122	0.0551271	0.0116143	0.199555	5
	UBE2I	16	cg06161540	1361806	TSC2	16	ENSG00000103197	2118091	rs2281226	16	1364767	A	C	0.369781	-0.0227245	0.00963965	0.0184034	1.13946	0.0231605	0	-0.0199432	0.00846955	0.0185377	0.519232	20
	UBE2I	16	cg01195214	1362243	TSC2	16	ENSG00000103197	2118091	rs4984809	16	1366048	A	G	0.370775	-0.0223975	0.00964745	0.0202545	1.03487	0.0255533	0	-0.0216428	0.00933769	0.0204605	0.753341	20
	UBE2I	16	cg03545757	1366304	TSC2	16	ENSG00000103197	2118091	rs761064	16	1376430	T	C	0.11332	-0.0329312	0.0155219	0.0338713	-0.701407	0.0494075	9.64878e-46	0.0469503	0.0223754	0.0358789	0.0727383	20
	UBE2I	16	cg02203513	1369140	TSC2	16	ENSG00000103197	2118091	rs6600135	16	1362199	G	A	0.115308	-0.0308603	0.0150377	0.0401502	-1.07597	0.0474479	7.57557e-114	0.0286814	0.014033	0.0409686	0.089631	20
	UBE2I	16	cg03940662	1373608	TSC2	16	ENSG00000103197	2118091	rs11645809	16	1358976	T	A	0.114314	-0.0330665	0.0149096	0.0265685	0.444222	0.0494377	2.57583e-19	-0.0744369	0.0345706	0.0313043	0.182368	20
	TSC2	16	cg00500602	2105310	TSC2	16	ENSG00000103197	2118091	rs8050755	16	2119187	C	T	0.138171	0.0396423	0.0146911	0.00696737	-0.354604	0.0491318	5.2992e-13	-0.111793	0.0442303	0.011487	0.109578	11
	TSC2	16	cg04515572	2107413	TSC2	16	ENSG00000103197	2118091	rs45477195	16	2115481	T	C	0.100398	0.0438558	0.0171822	0.0106984	-0.59315	0.0573857	4.83307e-25	-0.0739371	0.0298378	0.0132134	0.0522027	20
	STUB1	16	cg17328659	729498	STUB1	16	ENSG00000103266	731511	rs12600184	16	729825	G	A	0.39165	0.0397981	0.014406	0.0057343	0.220982	0.0341879	1.02143e-10	0.180097	0.0708957	0.0110755	0.105762	13
	STUB1	16	cg23481246	731772	STUB1	16	ENSG00000103266	731511	rs111852492	16	726907	T	C	0.146123	0.0442043	0.0166532	0.00794496	-0.225056	0.0410401	4.16284e-08	-0.196415	0.0822087	0.0168842	0.286656	7
	AXIN1	16	cg08134324	342012	UBE2I	16	ENSG00000103275	1366283	rs9925273	16	375900	G	A	0.156064	-0.0267474	0.0112441	0.0173691	-0.557585	0.0418182	1.47674e-40	0.04797	0.0204841	0.0191898	0.574866	20
	AXIN1	16	cg08823186	347294	UBE2I	16	ENSG00000103275	1366283	rs9925273	16	375900	G	A	0.156064	-0.0267474	0.0112441	0.0173691	0.497722	0.0410705	8.4063e-34	-0.0537396	0.0230222	0.0195824	0.526493	20
	AXIN1	16	cg15001381	403314	UBE2I	16	ENSG00000103275	1366283	rs7198290	16	403497	A	G	0.286282	0.0194974	0.0093927	0.0379125	0.726634	0.0341745	2.52791e-100	0.0268324	0.0129878	0.0388306	0.490281	20
	UBE2I	16	cg02131513	1358964	UBE2I	16	ENSG00000103275	1366283	rs10903005	16	1377578	G	C	0.111332	0.552191	0.0153693	1.11261e-282	-0.424467	0.0493769	8.22064e-18	-1.3009	0.155601	6.24621e-17	0.126131	20
	UBE2I	16	cg03545757	1366304	UBE2I	16	ENSG00000103275	1366283	rs761064	16	1376430	T	C	0.11332	0.551776	0.0151063	4.2414e-292	-0.701407	0.0494075	9.64878e-46	-0.786671	0.0594517	5.7268e-40	0.181319	20
	UBE2I	16	cg01346915	1370586	UBE2I	16	ENSG00000103275	1366283	rs12930585	16	1357511	A	G	0.114314	0.538468	0.0145778	1.15182e-298	-0.283097	0.0496992	1.225e-08	-1.90206	0.337865	1.80562e-08	0.109111	8
	RBL2	16	cg01016459	53468960	RBL2	16	ENSG00000103479	53496725	rs7199401	16	53516950	T	A	0.460239	-0.70693	0.00700425	0	-0.278265	0.0312333	5.13815e-19	2.54049	0.286261	7.01e-19	0.537949	14
	FTO	16	cg01986630	53946263	RBL2	16	ENSG00000103479	53496725	rs7188162	16	53946501	G	A	0.0954274	0.0560925	0.0143459	9.2296e-05	0.559892	0.054803	1.67377e-24	0.100185	0.027435	0.00026051	0.692413	3
	GINS4	8	cg26367730	41386454	IKBKB	8	ENSG00000104365	42159396	rs4257991	8	41385848	C	T	0.196819	-0.0269559	0.0112213	0.0162968	0.383079	0.0419302	6.4736e-20	-0.0703663	0.0302881	0.0201666	0.763103	20
	GINS4	8	cg26554646	41386637	IKBKB	8	ENSG00000104365	42159396	rs3808638	8	41386620	T	G	0.194831	-0.0284714	0.0113188	0.0118897	0.473968	0.0423404	4.35218e-29	-0.0600702	0.0244765	0.0141197	0.744828	20
	GINS4	8	cg17835356	41387960	IKBKB	8	ENSG00000104365	42159396	rs7819949	8	41387921	T	C	0.345924	-0.0216946	0.00858578	0.0115107	-0.36581	0.0337758	2.46733e-27	0.0593055	0.0241009	0.0138659	0.420399	20
	PLAT	8	cg18460120	42039395	IKBKB	8	ENSG00000104365	42159396	rs6982888	8	42010466	G	A	0.413519	0.0537804	0.00806617	2.60371e-11	0.202488	0.0326567	5.62825e-10	0.265598	0.0584951	5.61171e-06	0.207901	4
	APOE	19	cg06750524	45409955	RELB	19	ENSG00000104856	45523070	rs769449	19	45410002	A	G	0.12326	-0.0344974	0.0125655	0.00604372	0.374295	0.0483123	9.3783e-15	-0.0921664	0.0356167	0.00966111	0.211948	16
	KLF1	19	cg17721910	12997021	RNASEH2A	19	ENSG00000104889	12920923	rs75334886	19	13017948	C	T	0.0198807	-0.181135	0.0274713	4.29289e-11	1.09839	0.100108	5.20751e-28	-0.164909	0.0291792	1.58954e-08	0.0795195	7
	CCNE1	19	cg16740744	30302030	CCNE1	19	ENSG00000105173	30309010	rs3218051	19	30310302	A	G	0.356859	0.116712	0.00845448	2.38427e-43	-0.299734	0.033945	1.04692e-18	-0.389387	0.0523475	1.01845e-13	0.536033	20
	CCNE1	19	cg06636316	30303495	CCNE1	19	ENSG00000105173	30309010	rs4804903	19	30293066	T	C	0.356859	0.118821	0.00844694	6.07561e-45	0.220602	0.0337997	6.72175e-11	0.538623	0.090976	3.2097e-09	0.277097	7
	FBL	19	cg24228503	40334545	FBL	19	ENSG00000105202	40331076	rs12982808	19	40334486	T	A	0.516899	-0.0910567	0.0118179	1.3084e-14	0.173708	0.0306849	1.50477e-08	-0.524194	0.114903	5.06552e-06	0.223254	3
	SIRT6	19	cg01983454	4174165	PIAS4	19	ENSG00000105229	4023514	rs75624033	19	4188143	A	C	0.129225	-0.0528783	0.013815	0.0001294	0.289599	0.0495534	5.0906e-09	-0.182591	0.0570246	0.00136488	0.214696	4
	BBC3	19	cg09877117	47735882	NOP53	19	ENSG00000105373	48254547	rs113304060	19	47590402	A	G	0.0864811	0.0421471	0.0164611	0.0104552	0.475128	0.0577235	1.85509e-16	0.0887069	0.0362832	0.0144913	0.172328	16
	BBC3	19	cg18054578	47735960	NOP53	19	ENSG00000105373	48254547	rs113304060	19	47590402	A	G	0.0864811	0.0421471	0.0164611	0.0104552	0.39977	0.0578587	4.86624e-12	0.105428	0.0439128	0.0163567	0.548685	4
	ANKLE1	19	cg27101125	17392770	BABAM1	19	ENSG00000105393	17385108	rs3745191	19	17439034	T	C	0.0854871	0.146874	0.0178648	2.01139e-16	0.385887	0.0605619	1.86854e-10	0.380613	0.0755742	4.7464e-07	0.200506	6
	ANKLE1	19	cg21435336	17392852	BABAM1	19	ENSG00000105393	17385108	rs11669059	19	17400453	G	A	0.462227	-0.2454	0.0103246	7.09083e-125	-0.220235	0.0327385	1.73083e-11	1.11427	0.172145	9.61785e-11	0.120718	16
	CDK6	7	cg07413467	92238086	CDK6	7	ENSG00000105810	92350071	rs113861828	7	92276006	T	C	0.0447316	-0.0634123	0.0167447	0.00015248	0.560257	0.0709855	2.96071e-15	-0.113184	0.03315	0.00063945	0.124783	17
	CDK6	7	cg06688763	92238207	CDK6	7	ENSG00000105810	92350071	rs78716704	7	92281321	T	G	0.0437376	-0.0636338	0.016759	0.00014646	0.708251	0.0707876	1.44466e-23	-0.0898464	0.0253091	0.000385289	0.393381	20
	CDK6	7	cg15261712	92238248	CDK6	7	ENSG00000105810	92350071	rs78716704	7	92281321	T	G	0.0437376	-0.0636338	0.016759	0.00014646	0.691061	0.0711981	2.83792e-22	-0.0920813	0.0260407	0.000406146	0.289394	20
	CDK6	7	cg14199261	92313449	CDK6	7	ENSG00000105810	92350071	rs2079146	7	92331695	C	T	0.112326	-0.0576747	0.0120221	1.6074e-06	0.796386	0.0520199	6.63101e-53	-0.0724206	0.0158196	4.69688e-06	0.165155	20
	CAV1	7	cg20897119	116164422	CAV1	7	ENSG00000105974	116183036	rs2191500	7	116138666	C	A	0.296223	0.0343643	0.00842509	4.52691e-05	0.209747	0.0345174	1.22786e-09	0.163837	0.0483778	0.000707622	0.0865344	11
	MET	7	cg24627299	116311496	CAV1	7	ENSG00000105974	116183036	rs38840	7	116312986	T	C	0.150099	-0.0335926	0.0107779	0.00182826	0.473495	0.0425909	1.0338e-28	-0.070946	0.0236401	0.00269017	0.969633	6
	MET	7	cg25299676	116312739	CAV1	7	ENSG00000105974	116183036	rs38838	7	116307210	C	T	0.150099	-0.0338383	0.0107444	0.00163606	0.707249	0.041473	3.3077e-65	-0.047845	0.0154487	0.00195472	0.918423	13
	MET	7	cg01921059	116328032	CAV1	7	ENSG00000105974	116183036	rs35775721	7	116339672	T	C	0.0417495	0.0415528	0.0191452	0.0299766	-2.78474	0.0756772	2.01628e-296	-0.0149216	0.00688699	0.0302627	0.321652	20
	PRSS1	7	cg12878228	142456124	CASP2	7	ENSG00000106144	142995048	rs2071361	7	142494606	C	G	0.464215	-0.020892	0.00799784	0.00899616	-0.327398	0.0311066	6.6243e-26	0.0638121	0.0251696	0.0112357	0.609179	17
	PRSS1	7	cg02329916	142457299	CASP2	7	ENSG00000106144	142995048	rs9969188	7	142455953	A	G	0.414513	-0.0255846	0.00828303	0.00200967	0.85218	0.0273992	2.23726e-212	-0.0300226	0.00976763	0.00211436	0.77651	20
	CASP2	7	cg25992874	142997642	CASP2	7	ENSG00000106144	142995048	rs4647322	7	142998021	C	T	0.054672	-0.0566099	0.0183014	0.00198011	0.726889	0.0718427	4.60703e-24	-0.0778797	0.026328	0.00309591	0.10665	14
	TRRAP	7	cg21421984	98520513	CYP3A5	7	ENSG00000106258	99261719	rs144829654	7	98670909	A	G	0.0447316	-0.0442801	0.0201072	0.0276512	-0.587335	0.0840697	2.82254e-12	0.0753916	0.0358952	0.0357003	0.140188	11
	TRRAP	7	cg26687381	98602596	CYP3A5	7	ENSG00000106258	99261719	rs74359503	7	98857779	T	C	0.0178926	0.0861955	0.0331547	0.00932781	-1.29052	0.118504	1.28534e-27	-0.0667913	0.0264129	0.0114473	0.128557	20
	SERPINE1	7	cg11353706	100774810	SERPINE1	7	ENSG00000106366	100776458	rs2227674	7	100776208	G	A	0.210736	-0.088942	0.00976526	8.39154e-20	-0.260928	0.0396652	4.75999e-11	0.340868	0.0639193	9.67183e-08	0.545816	4
	CUX1	7	cg01558195	101630620	SERPINE1	7	ENSG00000106366	100776458	rs1882763	7	101631348	C	T	0.195825	0.0224752	0.00961219	0.0193769	-0.414306	0.0392256	4.46353e-26	-0.0542479	0.0237624	0.0224346	0.482716	16
	CUX1	7	cg02725620	101630650	SERPINE1	7	ENSG00000106366	100776458	rs1882763	7	101631348	C	T	0.195825	0.0224752	0.00961219	0.0193769	-0.452901	0.0404805	4.6616e-29	-0.049625	0.0216821	0.0220938	0.406078	15
	CUX1	7	cg18088486	101837148	SERPINE1	7	ENSG00000106366	100776458	rs73187803	7	101741703	C	G	0.257455	0.0204976	0.00902819	0.0231833	-1.12716	0.0276025	0	-0.0181852	0.00802205	0.0233964	0.0573002	20
	CUL1	7	cg09806900	148480153	EZH2	7	ENSG00000106462	148542944	rs6946300	7	148493603	A	G	0.272366	-0.174838	0.0088717	1.86298e-86	-0.258603	0.0370557	2.97774e-12	0.676087	0.102773	4.7529e-11	0.232977	17
	GLI3	7	cg02709068	42016844	GLI3	7	ENSG00000106571	42139008	rs74721705	7	42492133	T	C	0.10835	0.0450297	0.0122337	0.0002325	0.548304	0.0520398	5.87968e-26	0.0821255	0.0236342	0.000511111	0.209939	12
	GLI3	7	cg24079811	42192041	GLI3	7	ENSG00000106571	42139008	rs141830033	7	42475139	C	T	0.145129	0.0326609	0.0113738	0.004084	0.370188	0.0481711	1.53168e-14	0.0882278	0.0327992	0.00714655	0.293547	8
	GLI3	7	cg11366849	42267547	GLI3	7	ENSG00000106571	42139008	rs78312810	7	42267256	T	A	0.0785288	0.0365099	0.016356	0.0256017	-0.483772	0.0684476	1.57443e-12	-0.0754693	0.0354555	0.0332904	0.410156	7
	GLI3	7	cg10199556	42268109	GLI3	7	ENSG00000106571	42139008	rs12533837	7	42492440	T	C	0.10835	0.0439418	0.0122442	0.0003322	0.531163	0.0521147	2.14846e-24	0.0827276	0.0244389	0.000711561	0.279857	13
	GLI3	7	cg02483271	42277950	GLI3	7	ENSG00000106571	42139008	rs12539096	7	42492769	G	A	0.10835	0.0458917	0.0121916	0.00016708	0.643031	0.051922	3.16845e-35	0.0713678	0.019816	0.00031636	0.183475	15
	GLI3	7	cg17588800	42278067	GLI3	7	ENSG00000106571	42139008	rs12539096	7	42492769	G	A	0.10835	0.0458917	0.0121916	0.00016708	0.798325	0.0509715	2.7426e-55	0.057485	0.0157063	0.00025223	0.225497	20
	GLI3	7	cg24497732	42278077	GLI3	7	ENSG00000106571	42139008	rs12539096	7	42492769	G	A	0.10835	0.0458917	0.0121916	0.00016708	0.69123	0.0519959	2.51058e-40	0.0663914	0.018331	0.000292545	0.38605	20
	GLI3	7	cg14396995	42278089	GLI3	7	ENSG00000106571	42139008	rs74721705	7	42492133	T	C	0.10835	0.0450297	0.0122337	0.0002325	0.552589	0.0414953	1.84569e-40	0.0814887	0.0229689	0.000388496	0.169693	17
	GLI3	7	cg26557756	42278096	GLI3	7	ENSG00000106571	42139008	rs12539096	7	42492769	G	A	0.10835	0.0458917	0.0121916	0.00016708	0.434071	0.0457134	2.19185e-21	0.105724	0.0302131	0.000466518	0.266384	12
	TGFBR1	9	cg13608979	101871229	TGFBR1	9	ENSG00000106799	101891397	rs10733708	9	101868742	A	G	0.279324	-0.125086	0.00881033	9.48048e-46	0.308758	0.0341823	1.67511e-19	-0.405125	0.0531586	2.51618e-14	0.0613025	10
	GATA3	10	cg22770911	8101307	GATA3	10	ENSG00000107485	8106364	rs2388486	10	8099021	T	C	0.164016	-0.0272389	0.0104999	0.00948113	0.26925	0.0425615	2.51359e-10	-0.101166	0.0421485	0.016385	0.865621	10
	GATA3	10	cg00463367	8103673	GATA3	10	ENSG00000107485	8106364	rs2388486	10	8099021	T	C	0.164016	-0.0272389	0.0104999	0.00948113	0.312606	0.042076	1.08959e-13	-0.087135	0.0355771	0.0143179	0.830272	20
	PITRM1	10	cg19191258	3197650	PITRM1	10	ENSG00000107959	3197461	rs3765099	10	3197592	A	G	0.22664	0.578285	0.00875214	0	-0.237164	0.0356628	2.92728e-11	-2.43833	0.368509	3.67173e-11	0.354446	13
	PITRM1	10	cg02899903	3216063	PITRM1	10	ENSG00000107959	3197461	rs7098000	10	3214739	A	G	0.250497	0.55981	0.00855222	0	-0.197916	0.0356007	2.70813e-08	-2.82852	0.51062	3.03532e-08	0.164494	10
	UBTF	17	cg02482346	42283972	UBTF	17	ENSG00000108312	42290697	rs9895423	17	42285740	C	T	0.236581	0.111177	0.00931818	8.13926e-33	0.238285	0.0374146	1.90547e-10	0.466572	0.083043	1.92694e-08	0.124986	6
	UBTF	17	cg18941614	42287715	UBTF	17	ENSG00000108312	42290697	rs228768	17	42191893	G	T	0.299205	0.0797769	0.00878522	1.07781e-19	-0.190512	0.0348121	4.43538e-08	-0.41875	0.089339	2.76969e-06	0.0581127	4
	UBTF	17	cg13780065	42288203	UBTF	17	ENSG00000108312	42290697	rs2526011	17	42288128	G	T	0.112326	0.0945935	0.0141658	2.4289e-11	0.469348	0.0578193	4.75891e-16	0.201542	0.0390817	2.5101e-07	0.159382	9
	UBTF	17	cg10308265	42290028	UBTF	17	ENSG00000108312	42290697	rs227579	17	42223134	A	T	0.27336	0.105751	0.00898101	5.25173e-32	-0.281783	0.0353646	1.61331e-15	-0.375294	0.0568708	4.13753e-11	0.162831	20
	EFTUD2	17	cg04645189	42977486	UBTF	17	ENSG00000108312	42290697	rs2289674	17	42953409	G	A	0.195825	0.022101	0.00999774	0.0270635	-0.263695	0.0387703	1.03562e-11	-0.0838128	0.0398663	0.0355231	0.37869	11
	RARA	17	cg09038058	38497528	PSMD3	17	ENSG00000108344	38145631	rs2715553	17	38496320	G	A	0.445328	-0.0352378	0.00803124	1.1461e-05	0.200027	0.0326125	8.59918e-10	-0.176165	0.0493664	0.000358992	0.0509871	4
	MAPT	17	cg05721485	44071124	KPNB1	17	ENSG00000108424	45744856	rs916888	17	44863133	C	T	0.265408	-0.0347227	0.0164672	0.0349791	0.331829	0.038027	2.63517e-18	-0.10464	0.0510538	0.0404025	0.204711	14
	RECQL5	17	cg14063566	73642773	RECQL5	17	ENSG00000108469	73643097	rs9907115	17	73676391	G	A	0.409543	0.0454082	0.00819316	2.9869e-08	0.186464	0.0333523	2.26112e-08	0.243522	0.0618709	8.28595e-05	0.056322	5
	COL1A1	17	cg15435765	48270097	COL1A1	17	ENSG00000108821	48269821	rs11653841	17	48231052	A	C	0.135189	0.0546412	0.0134637	4.941e-05	-0.807261	0.0459706	4.95342e-69	-0.0676872	0.0171179	7.67998e-05	0.262243	15
	COL1A1	17	cg01992590	48277042	COL1A1	17	ENSG00000108821	48269821	rs2586494	17	48273155	A	C	0.132207	-0.0293808	0.0123046	0.0169496	-0.569133	0.0479245	1.58472e-32	0.0516238	0.0220525	0.0192348	0.498296	11
	COL1A1	17	cg09852920	48277216	COL1A1	17	ENSG00000108821	48269821	rs2586494	17	48273155	A	C	0.132207	-0.0293808	0.0123046	0.0169496	0.459172	0.0484801	2.7624e-21	-0.0639865	0.0276357	0.0205936	0.324125	10
	UBTF	17	cg13780065	42288203	EFTUD2	17	ENSG00000108883	42952170	rs2526011	17	42288128	G	T	0.112326	0.0389281	0.0141742	0.00602533	0.469348	0.0578193	4.75891e-16	0.0829407	0.0318814	0.0092807	0.101256	9
	EFTUD2	17	cg04645189	42977486	EFTUD2	17	ENSG00000108883	42952170	rs2289674	17	42953409	G	A	0.195825	0.203402	0.00993214	3.30032e-93	-0.263695	0.0387703	1.03562e-11	-0.771354	0.119501	1.0837e-10	0.0909637	11
	MAPT	17	cg11117266	43971461	EFTUD2	17	ENSG00000108883	42952170	rs10445363	17	43914558	A	G	0.239563	-0.0597486	0.0100838	3.1192e-09	-0.24939	0.0387234	1.19248e-10	0.239579	0.0549431	1.2977e-05	0.314399	5
	MAPT	17	cg07163735	43971906	EFTUD2	17	ENSG00000108883	42952170	rs112995313	17	43795768	C	T	0.239563	-0.0609214	0.0101394	1.8736e-09	0.220423	0.0375268	4.26039e-09	-0.276384	0.0658031	2.66718e-05	0.297982	4
	MAPT	17	cg23202277	43971911	EFTUD2	17	ENSG00000108883	42952170	rs112995313	17	43795768	C	T	0.239563	-0.0609214	0.0101394	1.8736e-09	0.405064	0.0375729	4.24474e-27	-0.1504	0.0286566	1.53479e-07	0.0874781	13
	MAPT	17	cg21327887	43971928	EFTUD2	17	ENSG00000108883	42952170	rs140012394	17	43671471	C	T	0.250497	-0.0525728	0.0110819	2.0954e-06	0.247396	0.037795	5.92037e-11	-0.212504	0.0553216	0.000122408	0.0502805	6
	MAPT	17	cg14202850	43974869	EFTUD2	17	ENSG00000108883	42952170	rs1724390	17	43663247	A	C	0.243539	-0.0608926	0.0104404	5.4636e-09	0.41482	0.038969	1.84218e-26	-0.146793	0.0286988	3.13814e-07	0.0797703	13
	MAPT	17	cg11909912	43974919	EFTUD2	17	ENSG00000108883	42952170	rs112995313	17	43795768	C	T	0.239563	-0.0609214	0.0101394	1.8736e-09	0.226649	0.0388711	5.51692e-09	-0.268792	0.0642371	2.85958e-05	0.503434	5
	MAPT	17	cg10224600	43975063	EFTUD2	17	ENSG00000108883	42952170	rs62057144	17	43901558	G	A	0.239563	-0.0613155	0.0101154	1.3477e-09	0.30114	0.0391753	1.50646e-14	-0.203611	0.0427775	1.93808e-06	0.228786	6
	MAPT	17	cg27457921	43976811	EFTUD2	17	ENSG00000108883	42952170	rs5026246	17	43572896	G	T	0.239563	-0.0559703	0.0125174	7.77091e-06	0.245548	0.0406777	1.57569e-09	-0.22794	0.0634395	0.000326852	0.0736857	7
	MAPT	17	cg12604352	44073915	EFTUD2	17	ENSG00000108883	42952170	rs62057144	17	43901558	G	A	0.239563	-0.0613155	0.0101154	1.3477e-09	-0.327983	0.0393339	7.52783e-17	0.186947	0.0381291	9.43853e-07	0.0955406	7
	PRPF8	17	cg19805377	1576616	YWHAE	17	ENSG00000108953	1275619	rs57249154	17	1583415	A	G	0.150099	0.0246796	0.010401	0.0176538	-0.246786	0.041876	3.78651e-09	-0.100004	0.0454339	0.0277298	0.72258	5
	PRPF8	17	cg23753182	1588541	YWHAE	17	ENSG00000108953	1275619	rs57249154	17	1583415	A	G	0.150099	0.0246796	0.010401	0.0176538	-0.808167	0.0400406	1.36176e-90	-0.0305378	0.0129586	0.0184445	0.389189	12
	NEIL3	4	cg09475757	178230851	NEIL3	4	ENSG00000109674	178257543	rs1489953	4	178230826	G	C	0.49006	0.0271295	0.00805173	0.00075332	-0.190635	0.031838	2.12893e-09	-0.142311	0.0484644	0.00332041	0.101733	5
	PPARGC1A	4	cg10955995	23858146	PPARGC1A	4	ENSG00000109819	23831188	rs111898513	4	23887705	T	G	0.0357853	0.172595	0.0193796	5.29073e-19	-0.427787	0.0755122	1.46907e-08	-0.40346	0.0844054	1.75277e-06	0.119323	5
	NDUFS8	11	cg26406131	67803771	KMT5B	11	ENSG00000110066	67951812	rs3133269	11	67804156	C	T	0.2833	-0.0249611	0.00908006	0.00597774	0.228183	0.0371567	8.19541e-10	-0.109391	0.0435978	0.0121045	0.272124	3
	NDUFS8	11	cg24757160	67804112	KMT5B	11	ENSG00000110066	67951812	rs3133269	11	67804156	C	T	0.2833	-0.0249611	0.00908006	0.00597774	0.779342	0.0340919	1.16174e-115	-0.0320284	0.0117349	0.00634619	0.06073	20
	IGHMBP2	11	cg20273122	68671309	CCND1	11	ENSG00000110092	69462548	rs619727	11	68627535	C	T	0.300199	0.0297088	0.00845922	0.00044475	0.456613	0.0341134	7.38283e-41	0.0650633	0.0191531	0.000681254	0.582518	20
	PRPF19	11	cg00475085	60674473	PRPF19	11	ENSG00000110107	60666131	rs482584	11	60664398	C	T	0.301193	0.144794	0.00875722	2.08121e-61	-0.35982	0.0363595	4.32555e-23	-0.402406	0.0473898	2.04157e-17	0.15656	20
	KCNQ1OT1	11	cg16556677	2722401	CARS1	11	ENSG00000110619	3050497	rs463924	11	2717680	T	C	0.297217	-0.0232402	0.00904992	0.0102287	-0.336033	0.033854	3.21033e-23	0.0691604	0.0278184	0.0129136	0.327966	20
	MYOD1	11	cg07271264	17740977	GTF2H1	11	ENSG00000110768	18366216	rs72867862	11	17739255	T	C	0.0198807	0.0859458	0.0314981	0.00636038	-0.746921	0.114281	6.32537e-11	-0.115067	0.0456981	0.0118031	0.133115	5
	VWF	12	cg23551979	6165683	VWF	12	ENSG00000110799	6145988	rs12319292	12	6170299	A	G	0.0874752	-0.115925	0.0142779	4.69271e-16	0.549313	0.0656506	5.89914e-17	-0.211036	0.0362179	5.64826e-09	0.459081	3
	KRT8	12	cg03327403	53298911	KRT18	12	ENSG00000111057	53344670	rs2682299	12	53301059	A	C	0.293241	0.102092	0.0098525	3.69163e-25	-0.401881	0.034027	3.43941e-32	-0.254034	0.0326139	6.74657e-15	0.0917276	20
	NCOR2	12	cg12509268	124911444	GTF2H3	12	ENSG00000111358	124132764	rs1244092	12	124911470	A	G	0.0705765	0.0412707	0.0179049	0.0211666	-1.7515	0.0575672	2.54176e-203	-0.0235631	0.0102519	0.0215382	0.619286	18
	NCOR2	12	cg02666020	124941307	GTF2H3	12	ENSG00000111358	124132764	rs3782280	12	124943288	A	G	0.10835	-0.0312838	0.0126542	0.0134284	0.627392	0.0471689	2.28476e-40	-0.0498632	0.020515	0.015075	0.76855	20
	NCOR2	12	cg00813509	124941317	GTF2H3	12	ENSG00000111358	124132764	rs55847449	12	124941955	A	G	0.10835	-0.031649	0.0127299	0.0129115	0.62315	0.0470227	4.38627e-40	-0.0507887	0.0207846	0.0145428	0.898591	20
	NCOR2	12	cg25954028	124941423	GTF2H3	12	ENSG00000111358	124132764	rs4765567	12	124932893	G	A	0.10835	-0.0310626	0.0126332	0.0139402	0.839591	0.0461095	4.40774e-74	-0.0369973	0.0151834	0.0148226	0.788601	20
	NCOR2	12	cg27310710	124941781	GTF2H3	12	ENSG00000111358	124132764	rs4765567	12	124932893	G	A	0.10835	-0.0310626	0.0126332	0.0139402	0.520545	0.0468236	1.03523e-28	-0.0596732	0.0248557	0.0163601	0.924761	20
	NCOR2	12	cg14898623	124941871	GTF2H3	12	ENSG00000111358	124132764	rs4765567	12	124932893	G	A	0.10835	-0.0310626	0.0126332	0.0139402	0.269051	0.0479984	2.07762e-08	-0.115452	0.0512735	0.0243414	0.660926	6
	NCOR2	12	cg19005335	124942016	GTF2H3	12	ENSG00000111358	124132764	rs4765567	12	124932893	G	A	0.10835	-0.0310626	0.0126332	0.0139402	0.740916	0.0461445	5.15446e-58	-0.0419246	0.0172496	0.0150794	0.918245	20
	NCOR2	12	cg22863744	124942176	GTF2H3	12	ENSG00000111358	124132764	rs11057625	12	124926954	C	G	0.110338	-0.0289819	0.0128568	0.0241836	0.718638	0.0486927	2.70704e-49	-0.0403289	0.018098	0.0258567	0.607672	20
	NCOR2	12	cg11834730	124942248	GTF2H3	12	ENSG00000111358	124132764	rs12231617	12	124930127	G	C	0.109344	-0.0326614	0.0125853	0.00945359	0.353601	0.0483107	2.49246e-13	-0.092368	0.0377629	0.0144452	0.924666	13
	VDR	12	cg10592901	48245219	VDR	12	ENSG00000111424	48286075	rs7971418	12	48245235	C	A	0.445328	0.133542	0.00866175	1.25039e-53	-0.560607	0.0316479	3.27829e-70	-0.238209	0.0204832	2.91845e-31	0.0573552	20
	VDR	12	cg02547054	48296637	VDR	12	ENSG00000111424	48286075	rs4516035	12	48299826	C	T	0.422465	0.122248	0.0087116	9.81984e-45	0.185653	0.0326739	1.33126e-08	0.658477	0.125028	1.38939e-07	0.0649317	7
	COL2A1	12	cg19601035	48399140	VDR	12	ENSG00000111424	48286075	rs1635527	12	48396364	G	C	0.457256	-0.113136	0.0219018	2.3967e-07	0.276383	0.0326056	2.31983e-17	-0.409344	0.0927992	1.02862e-05	0.0504085	20
	COL2A1	12	cg18990042	48399169	VDR	12	ENSG00000111424	48286075	rs117211526	12	48307104	G	A	0.0208748	0.245549	0.0324757	3.9998e-14	0.745424	0.119708	4.7546e-10	0.329409	0.0685309	1.53429e-06	0.0563275	3
	COL2A1	12	cg08886711	48399180	VDR	12	ENSG00000111424	48286075	rs1859444	12	48399403	T	C	0.164016	-0.126636	0.0116323	1.33531e-27	0.278737	0.0460235	1.39195e-09	-0.45432	0.0858415	1.20629e-07	0.0751113	12
	CCNT1	12	cg25408086	49109780	VDR	12	ENSG00000111424	48286075	rs10783272	12	49019319	C	T	0.269384	-0.0386083	0.00971229	7.03201e-05	-0.463501	0.0382079	7.23243e-34	0.0832972	0.0220506	0.000158376	0.0574757	20
	CCNT1	12	cg10767920	49110214	VDR	12	ENSG00000111424	48286075	rs7308932	12	49036033	A	G	0.269384	-0.0385156	0.0107579	0.00034333	-0.293444	0.0377684	7.87511e-15	0.131254	0.0403659	0.0011476	0.197014	13
	CCNT1	12	cg10924779	49111395	VDR	12	ENSG00000111424	48286075	rs192240803	12	49035757	G	A	0.0337972	0.0666802	0.0302844	0.0276795	-0.522267	0.0826265	2.60183e-10	-0.127675	0.0614038	0.0375934	0.0561756	3
	CCNT1	12	cg23327859	49111433	VDR	12	ENSG00000111424	48286075	rs61942054	12	49078745	A	G	0.0337972	0.106005	0.0328272	0.00124137	-0.753418	0.0959052	3.97026e-15	-0.140699	0.0471084	0.00281992	0.492425	4
	TNFRSF1A	12	cg11268190	6442526	GAPDH	12	ENSG00000111640	6645315	rs1800692	12	6442346	A	G	0.367793	0.0265116	0.00995851	0.00776317	-0.779017	0.0291473	2.29202e-157	-0.0340321	0.0128467	0.00807086	0.176306	9
	TNFRSF1A	12	cg08418872	6442954	GAPDH	12	ENSG00000111640	6645315	rs4149576	12	6449115	T	C	0.424453	-0.0279796	0.0096395	0.00370079	0.22734	0.0316707	7.06123e-13	-0.123074	0.0457365	0.00712529	0.536507	8
	ENO2	12	cg10201141	7032793	GAPDH	12	ENSG00000111640	6645315	rs2269359	12	6993653	A	G	0.303181	0.0245575	0.0105915	0.0204167	-0.206973	0.035821	7.56048e-09	-0.118651	0.0551399	0.0314121	0.515108	3
	VWF	12	cg20837463	6166173	CHD4	12	ENSG00000111642	6697945	rs138465852	12	6117077	C	T	0.0477137	0.0505513	0.0222125	0.022858	-0.681633	0.0852944	1.33269e-15	-0.0741621	0.0338829	0.028613	0.569268	17
	ENO2	12	cg10201141	7032793	ENO2	12	ENSG00000111674	7027885	rs2269359	12	6993653	A	G	0.303181	-0.0279377	0.00883823	0.00157228	-0.206973	0.035821	7.56048e-09	0.134982	0.0486749	0.00555192	0.540894	3
	MCM9	6	cg24023847	119256284	ASF1A	6	ENSG00000111875	119222858	rs139447489	6	119181125	A	G	0.357853	0.237818	0.00842369	2.36782e-175	-0.193255	0.0350537	3.52527e-08	-1.23059	0.227427	6.27032e-08	0.541992	12
	MCM9	6	cg24023847	119256284	MCM9	6	ENSG00000111877	119195466	rs139447489	6	119181125	A	G	0.357853	0.128382	0.00929444	2.1337e-43	-0.193255	0.0350537	3.52527e-08	-0.664315	0.129741	3.04991e-07	0.210204	12
	FANCE	6	cg03030757	35420754	FANCE	6	ENSG00000112039	35427509	rs11755391	6	35420967	G	A	0.40159	0.0711962	0.00817426	3.04409e-18	-0.295678	0.0332395	5.82127e-19	-0.24079	0.0386914	4.86686e-10	0.16372	14
	CDKN1A	6	cg01955533	36650733	MAPK14	6	ENSG00000112062	36037250	rs57978061	6	36618016	A	G	0.083499	-0.0389895	0.0155164	0.0119777	0.338371	0.0602564	1.95967e-08	-0.115227	0.0502377	0.0218112	0.316906	3
	E2F3	6	cg03881924	20404342	E2F3	6	ENSG00000112242	20448169	rs12660354	6	20400383	A	G	0.397614	0.0980272	0.012002	3.14578e-16	-0.295069	0.0321989	5.00285e-20	-0.332218	0.0544859	1.07866e-09	0.601794	10
	PSMB1	6	cg08611833	170862455	TBP	6	ENSG00000112592	170872674	rs79897649	6	170813483	A	T	0.0437376	0.249786	0.0199507	5.78886e-36	0.729673	0.0880735	1.18291e-16	0.342326	0.0495469	4.87634e-12	0.607202	3
	BRD8	5	cg03684156	137514661	BRD8	5	ENSG00000112983	137495065	rs486835	5	137472398	T	C	0.309145	-0.0282745	0.00836919	0.00072909	0.248745	0.0335179	1.16013e-13	-0.113669	0.0369679	0.00210654	0.522537	18
	HSPA9	5	cg27641051	137911203	HSPA9	5	ENSG00000113013	137900852	rs10900855	5	137937537	T	C	0.245527	-0.0369714	0.0137768	0.00728342	-0.222243	0.0391489	1.37182e-08	0.166356	0.0685672	0.0152591	0.0879969	9
	SUB1	5	cg18721397	32584912	SUB1	5	ENSG00000113387	32567962	rs10472809	5	32568381	A	G	0.388668	0.0690232	0.00881409	4.84002e-15	-0.264444	0.033084	1.3157e-15	-0.261012	0.0466611	2.22166e-08	0.0543161	11
	CSF2	5	cg13259290	131408382	RAD50	5	ENSG00000113522	131936012	rs31467	5	131436838	C	T	0.475149	0.0308076	0.00808387	0.00013841	-0.201137	0.032678	7.50188e-10	-0.153167	0.047271	0.00119448	0.161558	7
	PPP2CA	5	cg03183936	133560628	PPP2CA	5	ENSG00000113575	133545929	rs254053	5	133560931	T	A	0.213718	-0.0658627	0.00997074	3.95911e-11	0.636139	0.0431382	3.23881e-49	-0.103535	0.0171745	1.65569e-09	0.171462	20
	CSNK1A1	5	cg03611632	148932063	CSNK1A1	5	ENSG00000113712	148901383	rs7704271	5	148888762	A	G	0.464215	0.0351744	0.00799671	1.0895e-05	-0.218839	0.0325311	1.73115e-11	-0.160732	0.0436597	0.000231899	0.166184	14
	PDGFRB	5	cg25110734	149535650	CSNK1A1	5	ENSG00000113712	148901383	rs3776075	5	149518824	G	T	0.369781	-0.0191467	0.00890211	0.031492	0.479418	0.0315887	5.03222e-52	-0.0399373	0.0187541	0.0332111	0.790403	20
	PDGFRB	5	cg01816748	149512117	PDGFRB	5	ENSG00000113721	149514411	rs11748255	5	149512042	A	G	0.482107	0.0262088	0.00794881	0.00097654	0.295601	0.032024	2.69063e-20	0.0886628	0.0285544	0.00190245	0.336113	17
	PDGFRB	5	cg15924831	149529665	PDGFRB	5	ENSG00000113721	149514411	rs3776081	5	149532107	C	T	0.315109	-0.0202837	0.00870397	0.019785	0.217139	0.0341719	2.09349e-10	-0.0934135	0.0426955	0.0286766	0.072694	9
	PRKCD	3	cg23168971	53195148	ACTR8	3	ENSG00000113812	53908661	rs9862206	3	53194319	C	T	0.028827	-0.0609697	0.0203599	0.00274805	-0.435509	0.0710363	8.74428e-10	0.139996	0.0520285	0.00712884	0.877777	8
	PRKCD	3	cg13469346	53195186	ACTR8	3	ENSG00000113812	53908661	rs9862206	3	53194319	C	T	0.028827	-0.0609697	0.0203599	0.00274805	0.701996	0.0694191	4.86588e-24	-0.086852	0.0302478	0.00408727	0.122713	11
	TKT	3	cg00748718	53283691	ACTR8	3	ENSG00000113812	53908661	rs7630080	3	53520140	G	A	0.0695825	-0.0455319	0.0160482	0.00455111	0.352677	0.0646444	4.87956e-08	-0.129104	0.0512894	0.0118305	0.224281	8
	TKT	3	cg04860291	53286651	ACTR8	3	ENSG00000113812	53908661	rs7633966	3	53289527	G	T	0.416501	-0.0184259	0.00816822	0.0240832	0.192149	0.0335732	1.04482e-08	-0.0958936	0.0456926	0.0358461	0.117747	14
	TKT	3	cg00836091	53290192	ACTR8	3	ENSG00000113812	53908661	rs141424904	3	53354121	G	C	0.0457256	-0.0681425	0.0185836	0.0002456	0.590672	0.0648271	8.12558e-20	-0.115364	0.033914	0.000669739	0.323458	20
	BCL6	3	cg08969912	187456781	BCL6	3	ENSG00000113916	187451340	rs3774302	3	187458770	A	G	0.0874752	0.100998	0.0150223	1.7778e-11	-0.328311	0.055612	3.55656e-09	-0.307629	0.0693466	9.16023e-06	0.060534	7
	VHL	3	cg04814784	10182561	OGG1	3	ENSG00000114026	9810765	rs279545	3	9972493	G	A	0.190855	0.0255913	0.00986632	0.00949217	1.08727	0.0314928	3.4532e-261	0.0235372	0.00909998	0.00969532	0.650375	20
	VHL	3	cg01289861	10182921	OGG1	3	ENSG00000114026	9810765	rs3732966	3	10015740	T	C	0.148111	0.0285224	0.0105132	0.00666771	0.403605	0.0404004	1.68363e-23	0.070669	0.0269917	0.0088402	0.330736	20
	VHL	3	cg23977453	10182923	OGG1	3	ENSG00000114026	9810765	rs279545	3	9972493	G	A	0.190855	0.0255913	0.00986632	0.00949217	0.434393	0.0379475	2.42832e-30	0.0589127	0.0232887	0.0114169	0.749717	20
	POLE4	2	cg12696259	75185645	POLE4	2	ENSG00000115350	75191437	rs7578100	2	75185667	C	G	0.256461	-0.101425	0.00871915	2.82052e-31	0.198299	0.0352221	1.80256e-08	-0.511473	0.10093	4.02816e-07	0.0801512	7
	XRCC5	2	cg21404906	216973839	FN1	2	ENSG00000115414	216263029	rs6435934	2	216957118	A	G	0.304175	-0.021692	0.00886619	0.0144211	0.458748	0.0344688	2.05042e-40	-0.0472853	0.0196508	0.0161159	0.140902	20
	SATB2	2	cg04554576	200168577	ORC2	2	ENSG00000115942	201801049	rs17530572	2	200942180	G	A	0.0417495	-0.0723801	0.0251477	0.00399951	-0.492107	0.086564	1.30894e-08	0.147082	0.0572783	0.0102332	0.0914829	7
	CASP8	2	cg26799474	202098951	SUMO1	2	ENSG00000116030	203087117	rs10931945	2	202271124	T	C	0.496024	0.0211479	0.0080447	0.00856867	0.32784	0.0328595	1.9216e-23	0.0645068	0.025376	0.0110207	0.976708	20
	SUMO1	2	cg08267047	203103705	SUMO1	2	ENSG00000116030	203087117	rs4673237	2	203121135	C	T	0.326044	-0.0386573	0.00856538	6.3857e-06	0.349399	0.0345203	4.43309e-24	-0.110639	0.0268413	3.75623e-05	0.183561	20
	SUMO1	2	cg18309752	203103763	SUMO1	2	ENSG00000116030	203087117	rs3754931	2	203103401	A	G	0.463221	-0.0412876	0.00811725	3.64919e-07	0.328563	0.0323183	2.79858e-24	-0.125661	0.0276248	5.39399e-06	0.243323	20
	NFE2L2	2	cg21570130	178128687	NFE2L2	2	ENSG00000116044	178174874	rs34551701	2	178127040	C	A	0.382704	0.0553312	0.00843181	5.30199e-11	0.243672	0.0327686	1.0367e-13	0.227073	0.0461503	8.6416e-07	0.0647507	15
	CHD5	1	cg00532411	6241506	CHD5	1	ENSG00000116254	6201018	rs183394158	1	6239861	A	G	0.0367793	0.0553855	0.0212727	0.00922503	0.551073	0.0723623	2.62721e-14	0.100505	0.0407959	0.0137549	0.507694	5
	MAD2L2	1	cg16695380	11743020	MAD2L2	1	ENSG00000116670	11743122	rs17875920	1	11801023	C	T	0.149105	-0.207127	0.0121615	4.80404e-65	-0.256056	0.0440908	6.34255e-09	0.808914	0.147164	3.86971e-08	0.280629	3
	MTHFR	1	cg22877851	11847167	MAD2L2	1	ENSG00000116670	11743122	rs528704	1	11899636	A	G	0.11332	-0.0303699	0.0120106	0.0114518	-0.520544	0.0460964	1.42906e-29	0.0583426	0.0236444	0.0136061	0.122128	20
	MTHFR	1	cg17514528	11862907	MAD2L2	1	ENSG00000116670	11743122	rs1994798	1	11854755	G	A	0.403579	-0.0218023	0.00810072	0.00711528	-0.429934	0.0326323	1.22044e-39	0.0507107	0.0192309	0.00836569	0.18995	20
	MTHFR	1	cg17745097	11863365	MAD2L2	1	ENSG00000116670	11743122	rs6541003	1	11855867	G	A	0.393638	-0.0220189	0.00807086	0.0063681	-0.402294	0.0337911	1.11007e-32	0.0547334	0.0205821	0.00783103	0.116295	20
	NPPA	1	cg02847674	11905866	MAD2L2	1	ENSG00000116670	11743122	rs61764037	1	11904186	G	A	0.0407555	-0.0589578	0.0186599	0.00157986	-0.824158	0.065274	1.51542e-36	0.071537	0.0233393	0.00217607	0.797261	20
	NPPA	1	cg06193043	11908199	MAD2L2	1	ENSG00000116670	11743122	rs5067	1	11905981	G	A	0.12326	-0.0322146	0.0115332	0.00521894	-1.36741	0.0347363	0	0.0235589	0.00845557	0.00533307	0.0591408	20
	NPPA	1	cg14194983	11908298	MAD2L2	1	ENSG00000116670	11743122	rs5067	1	11905981	G	A	0.12326	-0.0322146	0.0115332	0.00521894	-1.21101	0.0382687	8.90717e-220	0.0266015	0.00956068	0.00539614	0.0695885	20
	NPPB	1	cg24697075	11918807	MAD2L2	1	ENSG00000116670	11743122	rs198389	1	11919271	G	A	0.413519	-0.0175601	0.00806916	0.0295403	-0.258482	0.0339245	2.54977e-14	0.0679355	0.0324658	0.0363917	0.122087	20
	PLOD1	1	cg21147709	12004662	MAD2L2	1	ENSG00000116670	11743122	rs11799416	1	12022493	T	C	0.313121	-0.0222019	0.00842384	0.00839887	-0.507243	0.0346263	1.36621e-48	0.0437697	0.0168738	0.00948799	0.189411	20
	PLOD1	1	cg15472170	12012720	MAD2L2	1	ENSG00000116670	11743122	rs11121844	1	12028155	T	C	0.316103	-0.0222114	0.00840513	0.00822722	0.350806	0.0342613	1.32418e-24	-0.0633154	0.0247446	0.0105048	0.315778	20
	MFN2	1	cg09820729	12039712	MAD2L2	1	ENSG00000116670	11743122	rs2236053	1	12040203	G	A	0.442346	-0.0268168	0.00798357	0.000782251	-0.217641	0.0328778	3.59923e-11	0.123216	0.0411345	0.00274056	0.869439	17
	MFN2	1	cg18184769	12039714	MAD2L2	1	ENSG00000116670	11743122	rs2236053	1	12040203	G	A	0.442346	-0.0268168	0.00798357	0.000782251	-0.293457	0.032853	4.1677e-19	0.0913824	0.0290652	0.00166628	0.718219	20
	MFN2	1	cg03593358	12039985	MAD2L2	1	ENSG00000116670	11743122	rs6698008	1	12036918	G	T	0.441352	-0.0278898	0.00797215	0.00046806	-0.242369	0.0325988	1.04643e-13	0.115071	0.036352	0.00154828	0.712415	20
	MFN2	1	cg05523254	12040215	MAD2L2	1	ENSG00000116670	11743122	rs3766746	1	12031866	T	C	0.45825	-0.0238035	0.00796422	0.00280075	0.188329	0.0319339	3.6915e-09	-0.126393	0.0474096	0.00767644	0.693924	6
	TNFRSF1B	1	cg09557991	12227927	MAD2L2	1	ENSG00000116670	11743122	rs1148460	1	12216488	A	C	0.483101	-0.0167855	0.00794393	0.0346008	-0.300789	0.0333519	1.90432e-19	0.055805	0.0271255	0.0396584	0.288077	15
	MAD2L2	1	cg24718367	11740508	MFN2	1	ENSG00000116688	12056904	rs2233022	1	11735877	G	A	0.178926	-0.0533247	0.0121852	1.2077e-05	0.670305	0.0394798	1.18656e-64	-0.0795529	0.0187727	2.25831e-05	0.811374	16
	MAD2L2	1	cg17189494	11740665	MFN2	1	ENSG00000116688	12056904	rs2233022	1	11735877	G	A	0.178926	-0.0533247	0.0121852	1.2077e-05	0.47268	0.0408844	6.46686e-31	-0.112814	0.0275639	4.2619e-05	0.778257	15
	MAD2L2	1	cg07789904	11741841	MFN2	1	ENSG00000116688	12056904	rs2233006	1	11741796	A	T	0.375746	0.03338	0.0098015	0.00066019	0.219535	0.034256	1.46804e-10	0.152049	0.0505591	0.00263541	0.986314	5
	MAD2L2	1	cg16695380	11743020	MFN2	1	ENSG00000116688	12056904	rs17875920	1	11801023	C	T	0.149105	-0.128907	0.0122006	4.30211e-26	-0.256056	0.0440908	6.34255e-09	0.503433	0.0989193	3.59333e-07	0.179433	3
	MAD2L2	1	cg26105283	11744230	MFN2	1	ENSG00000116688	12056904	rs2233022	1	11735877	G	A	0.178926	-0.0533247	0.0121852	1.2077e-05	0.312867	0.0407381	1.59142e-14	-0.170439	0.044826	0.000143399	0.105937	12
	MFN2	1	cg09820729	12039712	MFN2	1	ENSG00000116688	12056904	rs2236053	1	12040203	G	A	0.442346	-0.519687	0.00742857	0	-0.217641	0.0328778	3.59923e-11	2.38782	0.362325	4.39044e-11	0.0637438	17
	TNFRSF1B	1	cg13471521	12244930	MFN2	1	ENSG00000116688	12056904	rs478143	1	12245708	G	T	0.234592	-0.0420843	0.00938124	7.2573e-06	0.249116	0.0360305	4.71101e-12	-0.168934	0.0448903	0.000167703	0.0559884	16
	PRDM2	1	cg11344626	14026360	PRDM2	1	ENSG00000116731	14089133	rs2235523	1	14096457	A	T	0.352883	0.0313519	0.00820515	0.00013291	-0.415506	0.0335939	3.87003e-35	-0.0754547	0.0206682	0.000261464	0.141864	20
	PRDM2	1	cg01816014	14027378	PRDM2	1	ENSG00000116731	14089133	rs2235523	1	14096457	A	T	0.352883	0.0313519	0.00820515	0.00013291	-0.398534	0.033959	8.36063e-32	-0.078668	0.0216521	0.000279845	0.159086	20
	PRDM2	1	cg24550112	14027521	PRDM2	1	ENSG00000116731	14089133	rs1211211	1	14080223	C	T	0.332008	0.032794	0.00830355	7.83471e-05	-0.417979	0.0343733	5.0765e-34	-0.0784586	0.0208875	0.000172478	0.276589	20
	PRDM2	1	cg16680547	14027567	PRDM2	1	ENSG00000116731	14089133	rs2235523	1	14096457	A	T	0.352883	0.0313519	0.00820515	0.00013291	-0.312395	0.0335361	1.21733e-20	-0.10036	0.0283891	0.000407538	0.164245	20
	PRDM2	1	cg26608693	14027581	PRDM2	1	ENSG00000116731	14089133	rs2294484	1	14064010	C	G	0.0815109	0.0300784	0.0139187	0.0306953	-0.57002	0.0559321	2.16892e-24	-0.0527673	0.0249609	0.0345155	0.0908557	20
	PRDM2	1	cg10444683	14140248	PRDM2	1	ENSG00000116731	14089133	rs2744687	1	14138813	T	G	0.132207	0.0261791	0.0112424	0.0198803	0.261336	0.0445384	4.42005e-09	0.100174	0.0462828	0.0304343	0.366109	16
	MTR	1	cg24499975	236958184	MTR	1	ENSG00000116984	237012945	rs7526063	1	236971998	T	C	0.0258449	0.416087	0.0251479	1.72238e-61	-0.653647	0.114564	1.15976e-08	-0.636562	0.118016	6.89654e-08	0.215025	3
	MTR	1	cg03995744	236958472	MTR	1	ENSG00000116984	237012945	rs73119840	1	236956566	G	A	0.0198807	0.487017	0.0285289	2.4398e-65	-0.74918	0.119331	3.42639e-10	-0.650067	0.110325	3.8085e-09	0.378262	5
	RCC2	1	cg07965774	17746286	SDHB	1	ENSG00000117118	17362941	rs6688886	1	17753639	A	G	0.351889	0.0308313	0.00830449	0.00020514	1.10725	0.0249174	0	0.0278449	0.00752624	0.000215845	0.074715	20
	RCC2	1	cg01904812	17746340	SDHB	1	ENSG00000117118	17362941	rs6688886	1	17753639	A	G	0.351889	0.0308313	0.00830449	0.00020514	1.18553	0.0225438	0	0.0260063	0.00702231	0.000212743	0.0860244	20
	RCC2	1	cg13439596	17746491	SDHB	1	ENSG00000117118	17362941	rs111932154	1	17757221	G	T	0.360835	0.0322691	0.0083048	0.00010208	0.227365	0.0332205	7.69455e-12	0.141926	0.0420023	0.00072746	0.215445	9
	RCC2	1	cg00794400	17746510	SDHB	1	ENSG00000117118	17362941	rs4920606	1	17748288	A	G	0.352883	0.0305795	0.00832186	0.00023822	0.262656	0.0333553	3.42128e-15	0.116424	0.0349634	0.000868806	0.343309	12
	RCC2	1	cg22614327	17750198	SDHB	1	ENSG00000117118	17362941	rs12728891	1	17750263	C	G	0.0884692	-0.038447	0.0146935	0.00888103	0.494942	0.0578501	1.17264e-17	-0.0776798	0.0310447	0.0123426	0.243741	20
	RCC2	1	cg21932513	17751974	SDHB	1	ENSG00000117118	17362941	rs6688886	1	17753639	A	G	0.351889	0.0308313	0.00830449	0.00020514	0.257006	0.0340119	4.14509e-14	0.119963	0.0360019	0.000861814	0.364068	9
	RCC2	1	cg07394400	17752023	SDHB	1	ENSG00000117118	17362941	rs4920606	1	17748288	A	G	0.352883	0.0305795	0.00832186	0.00023822	0.27373	0.0337938	5.49536e-16	0.111714	0.0333838	0.000818806	0.512402	18
	RCC2	1	cg10329579	17754830	SDHB	1	ENSG00000117118	17362941	rs12122129	1	17772148	A	G	0.354871	0.0300516	0.00832456	0.0003062	-0.291128	0.0323589	2.32277e-19	-0.103225	0.0308102	0.000807092	0.241846	20
	ID3	1	cg19532954	23886409	ID3	1	ENSG00000117318	23885347	rs909536	1	23890781	C	T	0.436382	-0.0823864	0.00801268	8.49467e-25	0.196064	0.0325771	1.76077e-09	-0.420201	0.0809	2.05732e-07	0.147338	7
	NEK2	1	cg11225435	211849015	NEK2	1	ENSG00000117650	211842537	rs1067247	1	211864628	C	T	0.335984	-0.0360646	0.00874165	3.6977e-05	0.355309	0.0337252	5.93209e-26	-0.101502	0.0264221	0.000122256	0.468124	20
	NEK2	1	cg07170222	211849252	NEK2	1	ENSG00000117650	211842537	rs701927	1	211849322	A	C	0.33499	-0.0364321	0.00873839	3.0567e-05	0.36861	0.0344584	1.0483e-26	-0.0988364	0.0254432	0.000102503	0.428201	19
	AHDC1	1	cg04212092	27889261	ARID1A	1	ENSG00000117713	27065559	rs3737803	1	27960792	A	G	0.0894632	0.039295	0.0148879	0.00830529	-0.402259	0.0634058	2.23581e-10	-0.0976858	0.0400858	0.0148131	0.324988	9
	ARID1A	1	cg05649922	27029290	RPA2	1	ENSG00000117748	28229646	rs57215361	1	27314814	G	A	0.0516899	-0.0432972	0.0179092	0.0156232	-0.401897	0.071992	2.37055e-08	0.107732	0.0485608	0.0265208	0.686714	6
	ARID1A	1	cg12136895	27108185	RPA2	1	ENSG00000117748	28229646	rs34667713	1	27292678	A	T	0.0755467	-0.0405393	0.0150257	0.00697574	-0.746253	0.0604834	5.64465e-35	0.0543237	0.0206106	0.00839591	0.163432	13
	SFN	1	cg14825555	27190639	RPA2	1	ENSG00000117748	28229646	rs71514284	1	27303034	C	T	0.0516899	-0.0520378	0.0197532	0.00842862	-0.503482	0.07224	3.17902e-12	0.103356	0.0419423	0.0137305	0.578944	7
	AHDC1	1	cg04212092	27889261	RPA2	1	ENSG00000117748	28229646	rs3737803	1	27960792	A	G	0.0894632	-0.113661	0.0150238	3.8667e-14	-0.402259	0.0634058	2.23581e-10	0.282557	0.0581251	1.16687e-06	0.723986	9
	ERCC2	19	cg03041824	45854750	POLR1G	19	ENSG00000117877	45911745	rs3916836	19	45862901	A	T	0.0258449	-0.113111	0.024899	5.5512e-06	0.46902	0.0792288	3.22298e-09	-0.241165	0.0669169	0.000313431	0.170504	8
	POLR2E	19	cg24940701	1086842	STK11	19	ENSG00000118046	1208917	rs10426978	19	1084965	T	C	0.105368	0.0447418	0.0167209	0.00745511	0.355534	0.0521438	9.20985e-12	0.125844	0.0505223	0.0127435	0.916806	4
	STK11	19	cg04583149	1207124	STK11	19	ENSG00000118046	1208917	rs3764640	19	1207238	T	G	0.219682	-0.318075	0.0117361	9.25041e-162	0.212779	0.0383275	2.8307e-08	-1.49486	0.274857	5.36797e-08	0.0717329	6
	TCF3	19	cg23009327	1630248	STK11	19	ENSG00000118046	1208917	rs11084904	19	1625811	C	T	0.246521	0.0268092	0.0114452	0.0191602	-0.642885	0.0355791	5.57265e-73	-0.0417013	0.0179518	0.0201812	0.24871	19
	FASTKD2	2	cg19455953	207630073	CREB1	2	ENSG00000118260	208431308	rs12473950	2	207623347	G	A	0.0586481	-0.0342825	0.0155844	0.0278211	0.389162	0.0523398	1.0433e-13	-0.0880932	0.0417619	0.0349088	0.375132	8
	SPP1	4	cg02549628	88896208	SPP1	4	ENSG00000118785	88900690	rs28357094	4	88896797	G	T	0.242545	-0.460079	0.00920033	0	-0.268202	0.0392772	8.58444e-12	1.71542	0.253548	1.32709e-11	0.118793	8
	CCND2	12	cg27317813	4398508	CCND2	12	ENSG00000118971	4398727	rs3217863	12	4399496	T	C	0.0924453	-0.115864	0.0137566	3.68848e-17	-0.362441	0.064957	2.40921e-08	0.319676	0.0687244	3.29437e-06	0.446548	3
	CCND2	12	cg26377281	4403352	CCND2	12	ENSG00000118971	4398727	rs3217860	12	4399050	G	A	0.262425	-0.107408	0.00902525	1.1722e-32	0.24663	0.0382461	1.12962e-10	-0.435501	0.0768125	1.43074e-08	0.264472	8
	SATB2	2	cg04554576	200168577	SATB2	2	ENSG00000119042	200235106	rs62178292	2	200666527	A	G	0.110338	-0.0750151	0.013819	5.68609e-08	-0.34031	0.0544291	4.04317e-10	0.220432	0.0537765	4.14874e-05	0.245595	13
	RAD23B	9	cg13475031	110045295	RAD23B	9	ENSG00000119318	110069946	rs36089467	9	110101309	A	G	0.138171	-0.191824	0.0117898	1.60111e-59	-0.270375	0.0493576	4.30459e-08	0.709474	0.13666	2.08563e-07	0.241782	4
	KLF4	9	cg03066050	110249749	RAD23B	9	ENSG00000119318	110069946	rs1575450	9	111037295	A	G	0.348907	-0.0189211	0.00856004	0.0270774	-0.25966	0.0346032	6.19349e-14	0.0728688	0.0343668	0.0339787	0.453445	15
	KLF4	9	cg14185918	110249966	RAD23B	9	ENSG00000119318	110069946	rs1575450	9	111037295	A	G	0.348907	-0.0189211	0.00856004	0.0270774	-0.270746	0.0346958	6.0248e-15	0.0698851	0.0328604	0.0334429	0.537071	19
	YWHAG	14	cg21048162	75988356	MLH3	14	ENSG00000119684	75499351	rs175720	14	75987386	A	G	0.0755467	-0.0404157	0.0146359	0.00575541	-0.736852	0.0656726	3.24971e-29	0.0548491	0.0204555	0.00733178	0.249821	20
	DNMT3A	2	cg10749994	25474327	DNMT3A	2	ENSG00000119772	25510652	rs752208	2	25455389	A	G	0.228628	-0.0733911	0.0105669	3.7739e-12	0.257742	0.039635	7.87898e-11	-0.284746	0.0599848	2.06484e-06	0.0659063	15
	MIR146B	10	cg09701700	104194843	SLF2	10	ENSG00000119906	102698806	rs75269434	10	103473111	C	G	0.0904573	-0.0470814	0.0137056	0.00059212	-0.445206	0.0562443	2.46116e-15	0.105752	0.0335588	0.00162578	0.18019	18
	MIR146B	10	cg05251190	104196206	SLF2	10	ENSG00000119906	102698806	rs80088932	10	103510848	C	T	0.0228628	0.0796343	0.0320615	0.0129989	-0.691491	0.0931107	1.11469e-13	-0.115163	0.0488902	0.0184953	0.458267	7
	MIR146B	10	cg05858126	104196213	SLF2	10	ENSG00000119906	102698806	rs12570717	10	103392464	C	T	0.0228628	0.0793331	0.0328965	0.0158827	-0.928385	0.0938562	4.52884e-23	-0.0854528	0.036472	0.0191308	0.586929	19
	MIR146B	10	cg15857661	104196243	SLF2	10	ENSG00000119906	102698806	rs12570717	10	103392464	C	T	0.0228628	0.0793331	0.0328965	0.0158827	-0.760388	0.0709698	8.72614e-27	-0.104332	0.0443451	0.0186357	0.411092	20
	MIR146B	10	cg13442016	104196339	SLF2	10	ENSG00000119906	102698806	rs12570717	10	103392464	C	T	0.0228628	0.0793331	0.0328965	0.0158827	-0.723097	0.0942703	1.71377e-14	-0.109713	0.0476894	0.0214156	0.671621	14
	MTOR	1	cg04310074	11211495	TARDBP	1	ENSG00000120948	11079105	rs112991345	1	11231984	C	G	0.0248509	0.0490541	0.0216919	0.0237345	-1.00383	0.111541	2.26435e-19	-0.0488669	0.0222809	0.0282915	0.255079	15
	MAD2L2	1	cg07789904	11741841	TARDBP	1	ENSG00000120948	11079105	rs2233006	1	11741796	A	T	0.375746	-0.0259162	0.00980188	0.00819327	0.219535	0.034256	1.46804e-10	-0.11805	0.048299	0.0145191	0.965668	5
	RNF2	1	cg11320084	185014181	RNF2	1	ENSG00000121481	185043118	rs55668279	1	184981296	A	G	0.0576541	-0.195875	0.0168044	2.1335e-31	0.438474	0.0657166	2.5201e-11	-0.44672	0.0771455	7.01265e-09	0.774107	10
	CAT	11	cg07768201	34460336	CAT	11	ENSG00000121691	34477040	rs11604331	11	34460769	G	A	0.352883	0.678855	0.00748166	0	-0.184682	0.033838	4.8198e-08	-3.67581	0.674709	5.09433e-08	0.757039	11
	CAT	11	cg02109652	34460386	CAT	11	ENSG00000121691	34477040	rs12793666	11	34444031	A	C	0.351889	0.680619	0.00746814	0	-0.205797	0.0335118	8.19836e-10	-3.30724	0.539768	8.94703e-10	0.938058	10
	CAT	11	cg06908474	34460516	CAT	11	ENSG00000121691	34477040	rs10836229	11	34447300	G	A	0.394632	0.647557	0.0073557	0	-0.20419	0.0332526	8.22225e-10	-3.17134	0.517712	9.02898e-10	0.479011	15
	CAT	11	cg01847719	34460557	CAT	11	ENSG00000121691	34477040	rs11604331	11	34460769	G	A	0.352883	0.678855	0.00748166	0	-0.189372	0.0337266	1.96665e-08	-3.58477	0.639659	2.09231e-08	0.365059	4
	CAT	11	cg14316565	34460789	CAT	11	ENSG00000121691	34477040	rs35960263	11	34510012	A	G	0.403579	0.60539	0.00741092	0	-0.195667	0.0321992	1.22633e-09	-3.09398	0.510556	1.36106e-09	0.364476	12
	MCM6	2	cg19039313	136634366	CXCR4	2	ENSG00000121966	136873827	rs12472293	2	136648077	C	T	0.228628	-0.0291472	0.0110944	0.00860907	-0.303436	0.0506617	2.10543e-09	0.0960573	0.0399253	0.0161317	0.973437	20
	HMGCR	5	cg11003009	74632112	POLK	5	ENSG00000122008	74852275	rs10515197	5	74670454	T	C	0.148111	-0.0233471	0.0107889	0.0304644	-0.308251	0.0460068	2.08247e-11	0.0757407	0.0367806	0.0394696	0.545929	7
	PDX1	13	cg11853320	28493913	FLT3	13	ENSG00000122025	28626070	rs11616678	13	28477117	T	C	0.4334	0.0225809	0.00807096	0.0051452	-0.253564	0.0333722	3.00576e-14	-0.0890542	0.0339194	0.00865312	0.143742	8
	PDX1	13	cg26793256	28494004	FLT3	13	ENSG00000122025	28626070	rs2293943	13	28491399	A	T	0.336978	-0.01772	0.00826569	0.0320489	0.236896	0.0341322	3.90605e-12	-0.0748007	0.0365182	0.0405293	0.177256	6
	PDX1	13	cg22268137	28497117	FLT3	13	ENSG00000122025	28626070	rs7982864	13	28500496	T	C	0.337972	-0.0171657	0.00826705	0.037857	0.403473	0.0320593	2.54617e-36	-0.0425449	0.0207667	0.0404911	0.180235	13
	PDX1	13	cg16302790	28498334	FLT3	13	ENSG00000122025	28626070	rs2297316	13	28490211	A	G	0.430418	0.0227455	0.00807667	0.00485954	0.495847	0.031171	5.63873e-57	0.0458721	0.0165419	0.00555288	0.0944352	20
	NUDT1	7	cg21060429	2280360	MRM2	7	ENSG00000122687	2277853	rs117311258	7	2292259	T	C	0.0377734	0.0706677	0.0235183	0.00265756	0.808856	0.0851477	2.11016e-21	0.0873675	0.0304959	0.0041715	0.175354	20
	TRIM24	7	cg22606681	138147038	TRIM24	7	ENSG00000122779	138209908	rs74621719	7	137942779	A	G	0.186879	0.140932	0.0105506	1.0667e-40	-0.279215	0.0433017	1.13239e-10	-0.504745	0.0869207	6.36201e-09	0.281651	11
	NUP205	7	cg07383972	135242951	CYREN	7	ENSG00000122783	134816331	rs7810084	7	135246019	G	A	0.465209	-0.0221061	0.00880229	0.0120253	0.206527	0.0321624	1.35041e-10	-0.107037	0.0457642	0.0193414	0.0859245	12
	PRIM1	12	cg23183521	57146030	CDK2	12	ENSG00000123374	56363560	rs2277339	12	57146069	G	T	0.111332	0.0314352	0.0139774	0.0245125	-0.760924	0.0521806	3.62948e-48	-0.0413119	0.0185862	0.0262346	0.717424	15
	ZNF385A	12	cg17571266	54763211	SMUG1	12	ENSG00000123415	54570653	rs182517100	12	54899418	C	T	0.0149105	-0.13291	0.0515554	0.0099374	-1.03822	0.175775	3.49368e-09	0.128017	0.0541814	0.0181399	0.0773198	3
	USP45	6	cg02249030	99961954	USP45	6	ENSG00000123552	99924897	rs76480459	6	99893102	C	T	0.189861	0.0996494	0.00974376	1.501e-24	-0.238495	0.0391098	1.07345e-09	-0.417826	0.0797734	1.62627e-07	0.0856278	7
	ASCC3	6	cg09392911	101306732	USP45	6	ENSG00000123552	99924897	rs76167252	6	100922981	T	C	0.026839	0.0866924	0.0375292	0.0208881	-0.990611	0.0893476	1.44818e-28	-0.087514	0.0386984	0.0237322	0.102452	4
	CHD6	20	cg21952241	40032459	CHD6	20	ENSG00000124177	40138937	rs73611270	20	40072819	C	A	0.0228628	-0.07543	0.0250149	0.00256641	-0.624448	0.0858836	3.57195e-13	0.120795	0.0433676	0.00534678	0.0581907	5
	DNAH8	6	cg21972063	38921683	DNAH8	6	ENSG00000124721	38840709	rs6458088	6	38936413	T	C	0.106362	-0.0710679	0.0122202	6.0417e-09	0.346545	0.0532914	7.88247e-11	-0.205076	0.0473078	1.45809e-05	0.288891	10
	EEF1E1	6	cg20780880	8103084	EEF1E1	6	ENSG00000124802	8088202	rs55674242	6	8100871	C	T	0.185885	0.0609516	0.0114722	1.0784e-07	-0.439263	0.0436528	8.07931e-24	-0.138759	0.0295337	2.62317e-06	0.161868	20
	RUNX2	6	cg18337525	45387854	RUNX2	6	ENSG00000124813	45463990	rs7749637	6	45371166	T	C	0.343936	0.0871062	0.00829978	9.10778e-26	0.217836	0.0338554	1.24034e-10	0.39987	0.0728964	4.12391e-08	0.247397	7
	UBTF	17	cg18941614	42287715	HROB	17	ENSG00000125319	42229559	rs228768	17	42191893	G	T	0.299205	-0.111862	0.00880458	5.54688e-37	-0.190512	0.0348121	4.43538e-08	0.587166	0.116823	5.00467e-07	0.303433	4
	UBTF	17	cg10308265	42290028	HROB	17	ENSG00000125319	42229559	rs227579	17	42223134	A	T	0.27336	-0.13036	0.0090015	1.5745e-47	-0.281783	0.0353646	1.61331e-15	0.462624	0.0662685	2.92955e-12	0.0514022	20
	MAPT	17	cg24801230	43978533	HROB	17	ENSG00000125319	42229559	rs77403959	17	43208068	T	C	0.055666	-0.0483276	0.0174166	0.00552357	-0.823546	0.0654582	2.67774e-36	0.0586823	0.0216565	0.00673482	0.367999	14
	MAPT	17	cg18228076	43983362	HROB	17	ENSG00000125319	42229559	rs77403959	17	43208068	T	C	0.055666	-0.0483276	0.0174166	0.00552357	-0.723199	0.0660857	7.15075e-28	0.0668247	0.0248448	0.00715199	0.639127	10
	MAPT	17	cg02228913	44058016	HROB	17	ENSG00000125319	42229559	rs77403959	17	43208068	T	C	0.055666	-0.0483276	0.0174166	0.00552357	-0.771224	0.0656344	7.03646e-32	0.0626635	0.0232042	0.00692305	0.351818	14
	MAPT	17	cg00846647	44060252	HROB	17	ENSG00000125319	42229559	rs77403959	17	43208068	T	C	0.055666	-0.0483276	0.0174166	0.00552357	-0.651195	0.0670532	2.69032e-22	0.0742137	0.0278159	0.00762968	0.704398	6
	MAPT	17	cg21705961	44060775	HROB	17	ENSG00000125319	42229559	rs1053578	17	43221285	C	T	0.054672	-0.0516276	0.017058	0.00247321	-0.431834	0.0646522	2.40022e-11	0.119554	0.0433673	0.00583728	0.511814	3
	MAPT	17	cg01934064	44064242	HROB	17	ENSG00000125319	42229559	rs77403959	17	43208068	T	C	0.055666	-0.0483276	0.0174166	0.00552357	0.371434	0.0677656	4.22558e-08	-0.130111	0.0525564	0.0132996	0.426642	4
	MAPT	17	cg07368061	44090862	HROB	17	ENSG00000125319	42229559	rs77403959	17	43208068	T	C	0.055666	-0.0483276	0.0174166	0.00552357	-0.419743	0.0678793	6.263e-10	0.115136	0.0454796	0.0113543	0.639168	3
	PAX8	2	cg03197992	113990925	IL1B	2	ENSG00000125538	113590904	rs75416156	2	113973433	C	T	0.0586481	-0.0357221	0.0167458	0.0329083	0.532135	0.0743693	8.34883e-13	-0.0671298	0.0328378	0.0409254	0.210393	8
	ALKBH7	19	cg05968233	6372277	ALKBH7	19	ENSG00000125652	6373743	rs74525335	19	6372431	G	T	0.0904573	0.324543	0.0262214	3.48114e-35	-0.978641	0.0539027	1.15789e-73	-0.331626	0.0324274	1.50552e-24	0.21778	20
	ALKBH7	19	cg20752312	6372363	ALKBH7	19	ENSG00000125652	6373743	rs74525335	19	6372431	G	T	0.0904573	0.324543	0.0262214	3.48114e-35	-1.21185	0.0521232	1.43235e-119	-0.267808	0.0245125	8.72167e-28	0.215764	20
	MED1	17	cg15445000	37608096	MED1	17	ENSG00000125686	37584038	rs4286140	17	37639327	G	A	0.246521	0.163786	0.00918651	4.20878e-71	-0.75638	0.0362328	8.9318e-97	-0.21654	0.0159721	7.16203e-42	0.233294	20
	CENPB	20	cg01478155	3764694	CENPB	20	ENSG00000125817	3765917	rs113765074	20	3757004	C	T	0.0854871	0.253843	0.0163306	1.7473e-54	-0.344658	0.0602998	1.09229e-08	-0.736507	0.137291	8.11497e-08	0.209592	12
	XRCC3	14	cg12798040	104171840	XRCC3	14	ENSG00000126215	104172893	rs77844682	14	104184115	G	C	0.0705765	-0.0395951	0.0167705	0.0182257	-0.503219	0.0583853	6.75811e-18	0.0786836	0.0345541	0.0227797	0.11838	13
	PRDX5	11	cg12453748	64085041	PRDX5	11	ENSG00000126432	64087421	rs4930698	11	64085063	C	G	0.0626243	-0.622443	0.0159941	0	0.389994	0.0694003	1.91524e-08	-1.59603	0.286963	2.67e-08	0.973091	4
	MALAT1	11	cg02652361	65263917	PRDX5	11	ENSG00000126432	64087421	rs78287937	11	64773101	G	T	0.0795229	-0.0549323	0.0173092	0.00150561	-0.323941	0.0568287	1.19595e-08	0.169575	0.061156	0.00555716	0.98577	3
	RNASEH2C	11	cg06038201	65487505	PRDX5	11	ENSG00000126432	64087421	rs78341358	11	65075645	T	C	0.0248509	-0.0750941	0.0237865	0.00159401	0.513213	0.0937447	4.3855e-08	-0.146322	0.0535025	0.00624081	0.159191	5
	MUS81	11	cg25174111	65631880	PRDX5	11	ENSG00000126432	64087421	rs78287937	11	64773101	G	T	0.0795229	-0.0549323	0.0173092	0.00150561	0.329936	0.0568926	6.65999e-09	-0.166494	0.0598039	0.00536936	0.20521	4
	IRF3	19	cg03172226	50162898	IRF3	19	ENSG00000126456	50165979	rs12104272	19	50148052	A	G	0.331014	0.2719	0.00833723	2.7098e-233	0.25411	0.0339741	7.4597e-14	1.07001	0.146772	3.09393e-13	0.128899	11
	IRF3	19	cg18517766	50164488	IRF3	19	ENSG00000126456	50165979	rs10411771	19	50176686	G	A	0.262425	0.288912	0.00898527	7.76451e-227	-0.21909	0.0365162	1.97552e-09	-1.31869	0.223583	3.67919e-09	0.0883924	13
	STAT5A	17	cg03001305	40439492	STAT5A	17	ENSG00000126561	40451763	rs16967609	17	40400412	T	C	0.280318	-0.11544	0.00867877	2.27171e-40	0.210114	0.034693	1.39213e-09	-0.549415	0.0996776	3.54933e-08	0.131243	8
	NAGLU	17	cg09397798	40696263	STAT5A	17	ENSG00000126561	40451763	rs6503714	17	40787608	G	T	0.0487078	-0.071569	0.0169901	2.5267e-05	-0.626078	0.0686984	7.98225e-20	0.114313	0.029896	0.000131465	0.321242	12
	DYRK2	12	cg19817165	68041318	DYRK2	12	ENSG00000127334	68050652	rs3782393	12	68047049	C	T	0.419483	0.0197428	0.00804713	0.0141513	0.207293	0.0330143	3.40999e-10	0.0952412	0.0416783	0.022304	0.333179	10
	DYRK2	12	cg13442969	68044208	DYRK2	12	ENSG00000127334	68050652	rs3782393	12	68047049	C	T	0.419483	0.0197428	0.00804713	0.0141513	0.258005	0.0320791	8.78257e-16	0.0765211	0.0326087	0.0189431	0.534359	12
	AXIN1	16	cg06233593	337645	CHTF18	16	ENSG00000127586	844391	rs117105880	16	304409	T	C	0.0208748	-0.0747031	0.0316404	0.0182257	0.833995	0.0824215	4.56631e-24	-0.0895725	0.0389575	0.0214913	0.969013	20
	SMARCA4	19	cg12411068	11072235	SMARCA4	19	ENSG00000127616	11123834	rs35140030	19	11061315	A	G	0.263419	-0.159117	0.0089595	1.45272e-70	-0.23966	0.0359381	2.5811e-11	0.663928	0.106347	4.29091e-10	0.358534	20
	UHRF1	19	cg06499481	4932808	KDM4B	19	ENSG00000127663	5061365	rs262569	19	4927777	G	T	0.511928	-0.0229848	0.00796037	0.0038844	-0.200073	0.0323142	5.95983e-10	0.114882	0.0439012	0.00887503	0.425971	4
	KDM4B	19	cg09934706	5147855	KDM4B	19	ENSG00000127663	5061365	rs10403727	19	5148252	A	G	0.236581	0.244411	0.00903995	5.4606e-161	-0.232255	0.039452	3.93222e-09	-1.05234	0.182945	8.80693e-09	0.509543	11
	APOBEC3A	22	cg18746774	39352197	APOBEC3A	22	ENSG00000128383	39353967	rs73157150	22	38992098	A	G	0.0198807	0.129518	0.0342152	0.00015346	-0.899359	0.102907	2.34163e-18	-0.144012	0.0414593	0.000513593	0.677458	3
	APOBEC3A	22	cg18746774	39352197	APOBEC3A_B	22	ENSG00000128383	39353967	rs73157150	22	38992098	A	G	0.0198807	0.129518	0.0342152	0.00015346	-0.899359	0.102907	2.34163e-18	-0.144012	0.0414593	0.000513593	0.677458	3
	ILF3	19	cg17848348	10766748	ILF3	19	ENSG00000129351	10784015	rs4435370	19	10774623	G	A	0.370775	0.0446089	0.00867674	2.7299e-07	0.690571	0.0327557	1.15149e-98	0.0645971	0.0129328	5.88884e-07	0.119948	20
	LDLR	19	cg03567652	11242272	ILF3	19	ENSG00000129351	10784015	rs2738464	19	11242307	G	C	0.11829	-0.0287132	0.012588	0.0225485	-0.934612	0.0480559	3.00538e-84	0.0307221	0.013561	0.0234838	0.188059	20
	TTC5	14	cg05912589	20774818	PARP2	14	ENSG00000129484	20818902	rs3093871	14	20810735	A	T	0.0715706	-0.334129	0.017709	2.09848e-79	0.343616	0.058541	4.36691e-09	-0.972392	0.173495	2.08602e-08	0.225816	7
	SSBP4	19	cg25902939	18544350	SSBP4	19	ENSG00000130511	18537523	rs4808802	19	18577873	C	G	0.220676	-0.179917	0.016159	8.55092e-29	0.263909	0.0403795	6.33066e-11	-0.681739	0.120953	1.73632e-08	0.206865	10
	UBA52	19	cg24356797	18682387	SSBP4	19	ENSG00000130511	18537523	rs2314665	19	18690536	T	C	0.43837	0.0451312	0.0133303	0.000710231	0.202337	0.0320455	2.71809e-10	0.22305	0.0747552	0.00284754	0.0729445	5
	H19	11	cg04088212	2019859	H19	11	ENSG00000130600	2019553	rs2525886	11	2024451	T	C	0.215706	0.0524302	0.0120363	1.3246e-05	-0.214262	0.0377473	1.37703e-08	-0.244701	0.0708108	0.000548854	0.0849845	7
	H19	11	cg02657360	2020560	H19	11	ENSG00000130600	2019553	rs2251375	11	2019496	A	C	0.304175	0.0250774	0.01169	0.0319368	-0.321351	0.0358059	2.83824e-19	-0.0780374	0.0374024	0.03694	0.0582757	20
	KCNQ1OT1	11	cg04762676	2722713	H19	11	ENSG00000130600	2019553	rs55786794	11	2723367	T	C	0.0775348	0.0367115	0.0168155	0.0290211	-0.782218	0.0609678	1.11335e-37	-0.0469326	0.0218062	0.0313767	0.831178	20
	CDKN1C	11	cg03143849	2904951	H19	11	ENSG00000130600	2019553	rs12293538	11	2904183	C	T	0.326044	-0.0291083	0.0122068	0.0170977	-0.217438	0.0336694	1.06068e-10	0.13387	0.059844	0.025288	0.343778	11
	ICAM1	19	cg02776148	10395489	DNMT1	19	ENSG00000130816	10292991	rs34403566	19	10407854	C	T	0.407555	-0.0451397	0.00878546	2.7768e-07	0.258508	0.0318886	5.20629e-16	-0.174616	0.0402365	1.42643e-05	0.0679591	9
	SMARCA4	19	cg15001636	11144178	DNMT1	19	ENSG00000130816	10292991	rs12610693	19	11139636	T	G	0.365805	0.0172964	0.00829087	0.0369605	0.362376	0.0339937	1.56419e-26	0.0477306	0.0233132	0.0406225	0.303071	20
	CTBP1	4	cg04102427	1214454	POLN	4	ENSG00000130997	2158746	rs1250089	4	1214487	C	T	0.437376	0.0185716	0.0080901	0.0216988	0.162351	0.0294011	3.35297e-08	0.114392	0.0539654	0.0340293	0.124437	18
	CTBP1	4	cg05665937	1216051	POLN	4	ENSG00000130997	2158746	rs2279282	4	1216033	C	G	0.446322	-0.0172043	0.00797161	0.0309123	0.629597	0.0310221	1.42075e-91	-0.0273259	0.0127328	0.031865	0.292969	20
	POLN	4	cg05147763	2078818	POLN	4	ENSG00000130997	2158746	rs2754210	4	2069974	T	C	0.104374	0.110193	0.0130268	2.69679e-17	0.393867	0.0555491	1.33691e-12	0.279773	0.051486	5.51161e-08	0.373344	11
	HDAC5	17	cg14483244	42173343	GFAP	17	ENSG00000131095	42988340	rs189050	17	42173252	G	C	0.479125	0.0202821	0.00816772	0.0130208	0.215862	0.0323942	2.67192e-11	0.0939585	0.0403795	0.0199714	0.357025	9
	USP10	16	cg01211097	84732969	GINS2	16	ENSG00000131153	85716741	rs6564072	16	84761487	G	C	0.184891	-0.0231995	0.0104899	0.0269943	0.478929	0.039569	1.01035e-33	-0.0484404	0.0222655	0.0295867	0.209652	20
	USP10	16	cg05468171	84733172	GINS2	16	ENSG00000131153	85716741	rs6564072	16	84761487	G	C	0.184891	-0.0231995	0.0104899	0.0269943	0.627428	0.0389102	1.70211e-58	-0.0369756	0.0168754	0.0284455	0.347998	20
	GINS2	16	cg19890739	85723539	GINS2	16	ENSG00000131153	85716741	rs3794667	16	85723025	C	G	0.297217	0.329258	0.00885701	1.74306e-302	-0.24956	0.0350837	1.13328e-12	-1.31935	0.188843	2.81796e-12	0.0577939	20
	IRF8	16	cg07955474	85935556	GINS2	16	ENSG00000131153	85716741	rs305082	16	85936978	C	T	0.183897	-0.0319173	0.0104441	0.00224311	0.849545	0.0410936	6.01307e-95	-0.0375699	0.0124274	0.00250159	0.0557954	20
	POLD1	19	cg19063397	50887127	NR1H2	19	ENSG00000131408	50859574	rs3219325	19	50895161	T	C	0.0874752	0.115044	0.0147629	6.55401e-15	0.649733	0.0562456	7.23721e-31	0.177064	0.0274082	1.04534e-10	0.226828	7
	STAT5B	17	cg19465320	40426890	PSME3	17	ENSG00000131467	40986088	rs62076940	17	40449939	C	T	0.275348	-0.0248581	0.00958959	0.00953643	0.244827	0.0350887	3.00734e-12	-0.101533	0.0417846	0.0151019	0.524979	10
	STAT5B	17	cg18810026	40428970	PSME3	17	ENSG00000131467	40986088	rs8079317	17	40431534	G	A	0.281312	-0.0236299	0.00870923	0.00666369	-0.344407	0.0345174	1.90683e-23	0.0686103	0.0262059	0.00884131	0.270851	14
	STAT5A	17	cg05117208	40438312	PSME3	17	ENSG00000131467	40986088	rs28606005	17	40397776	A	G	0.280318	-0.0253674	0.00872272	0.00363516	-0.219124	0.0345841	2.35831e-10	0.115767	0.0438002	0.00821564	0.563455	7
	STAT5A	17	cg20388732	40439433	PSME3	17	ENSG00000131467	40986088	rs8064638	17	40424255	A	G	0.280318	-0.0239146	0.00869494	0.00595226	-0.266111	0.0345399	1.31396e-14	0.0898668	0.0346937	0.0095894	0.493409	8
	STAT5A	17	cg03001305	40439492	PSME3	17	ENSG00000131467	40986088	rs16967609	17	40400412	T	C	0.280318	-0.0251567	0.00870174	0.00384018	0.210114	0.034693	1.39213e-09	-0.119729	0.0458908	0.0090808	0.871475	8
	STAT5A	17	cg06357561	40439501	PSME3	17	ENSG00000131467	40986088	rs9907247	17	40425876	A	G	0.279324	-0.0236662	0.00873483	0.0067405	0.214339	0.0339923	2.87249e-10	-0.110415	0.0443552	0.0127986	0.0502652	6
	STAT3	17	cg17833746	40489785	PSME3	17	ENSG00000131467	40986088	rs3736162	17	40497839	C	G	0.2833	-0.0217868	0.00882916	0.0136022	0.284669	0.0365269	6.5221e-15	-0.0765339	0.0325331	0.0186479	0.295089	17
	STAT3	17	cg06270615	40516068	PSME3	17	ENSG00000131467	40986088	rs6503697	17	40501579	T	A	0.2833	-0.0210962	0.00876379	0.0160754	-0.855298	0.0330667	1.61443e-147	0.0246653	0.0102908	0.016537	0.141453	20
	HDAC5	17	cg02362984	42201844	PSME3	17	ENSG00000131467	40986088	rs2537	17	41952807	A	G	0.0656064	0.0501535	0.0171653	0.00348015	-0.482387	0.065383	1.60842e-13	-0.10397	0.0382729	0.00659695	0.264371	7
	MED1	17	cg15445000	37608096	TOP2A	17	ENSG00000131747	38559485	rs4286140	17	37639327	G	A	0.246521	0.0228005	0.00923245	0.0135264	-0.75638	0.0362328	8.9318e-97	-0.0301442	0.0122912	0.0141868	0.713011	20
	MED1	17	cg03013999	37608204	TOP2A	17	ENSG00000131747	38559485	rs12948381	17	37571925	T	C	0.247515	0.0202255	0.00943001	0.0319689	-0.503359	0.0364899	2.75143e-43	-0.040181	0.0189593	0.0340621	0.768906	20
	THRA	17	cg07313155	38218601	TOP2A	17	ENSG00000131747	38559485	rs34670005	17	38216933	C	T	0.354871	-0.0215002	0.00837954	0.0102938	-0.394299	0.0334613	4.73474e-32	0.0545277	0.0217497	0.0121741	0.379761	20
	RARA	17	cg07944862	38501174	RARA	17	ENSG00000131759	38489269	rs36030243	17	38460861	A	G	0.0904573	0.121493	0.0133456	8.73865e-20	-0.322557	0.0541097	2.50434e-09	-0.376655	0.0755257	6.12903e-07	0.0523131	10
	RAF1	3	cg26432171	12704882	RAF1	3	ENSG00000132155	12665412	rs2454429	3	12620720	G	A	0.411531	-0.120529	0.00796457	9.78226e-52	-0.198993	0.0320434	5.29505e-10	0.605697	0.105427	9.18253e-09	0.0932156	14
	USP39	2	cg15656310	85843042	IMMT	2	ENSG00000132305	86396974	rs183175913	2	85838105	G	A	0.0725646	-0.0709629	0.0174193	4.6252e-05	0.368917	0.0671307	3.89597e-08	-0.192355	0.0587762	0.0010654	0.1119	6
	POLR1A	2	cg23348372	86282139	IMMT	2	ENSG00000132305	86396974	rs74743393	2	86227421	G	A	0.0397614	0.277813	0.0205225	9.45734e-42	0.554703	0.0877449	2.5858e-10	0.500832	0.0874364	1.0165e-08	0.0869512	8
	IMMT	2	cg18825430	86422958	IMMT	2	ENSG00000132305	86396974	rs150159816	2	86452556	A	G	0.0238569	0.188886	0.023522	9.73139e-16	0.479388	0.0820071	5.04472e-09	0.394015	0.0833707	2.28909e-06	0.318348	11
	PRPF8	17	cg19805377	1576616	RPA1	17	ENSG00000132383	1768186	rs57249154	17	1583415	A	G	0.150099	0.0256332	0.01042	0.0138937	-0.246786	0.041876	3.78651e-09	-0.103868	0.0457538	0.0231981	0.223049	5
	PRPF8	17	cg23753182	1588541	RPA1	17	ENSG00000132383	1768186	rs57249154	17	1583415	A	G	0.150099	0.0256332	0.01042	0.0138937	-0.808167	0.0400406	1.36176e-90	-0.0317177	0.0129888	0.014609	0.0631996	12
	GRB2	17	cg16477417	73342168	H3-3B	17	ENSG00000132475	73777244	rs9900529	17	73335776	C	G	0.248509	-0.021552	0.00937615	0.0215277	-0.358298	0.0373643	8.86645e-22	0.0601511	0.0269099	0.025399	0.492677	20
	TERF2	16	cg06469895	69418206	TERF2	16	ENSG00000132604	69415969	rs10500548	16	69174141	T	C	0.054672	-0.130238	0.0178096	2.6163e-13	0.435922	0.0648307	1.76794e-11	-0.298765	0.0603605	7.43369e-07	0.0861373	13
	NFAT5	16	cg16996262	69600303	TERF2	16	ENSG00000132604	69415969	rs72799395	16	69580521	C	A	0.0795229	0.0605034	0.0177972	0.00067484	0.467424	0.0606883	1.33908e-14	0.12944	0.0416191	0.00187017	0.986221	7
	PRDX1	1	cg02631906	45987864	MUTYH	1	ENSG00000132781	45800488	rs3219492	1	45796354	T	G	0.100398	-0.14962	0.0135907	3.45818e-28	0.289497	0.0524271	3.3536e-08	-0.516827	0.10471	7.98185e-07	0.656759	6
	RFC3	13	cg00524967	34391826	RFC3	13	ENSG00000133119	34466440	rs3135644	13	34411979	T	C	0.0765408	0.0556688	0.0139843	6.8684e-05	0.384936	0.0598231	1.23826e-10	0.144618	0.0427192	0.000710942	0.388883	8
	CCNB1	5	cg13849825	68461940	CCNB1	5	ENSG00000134057	68468454	rs353656	5	68468761	T	C	0.459245	0.109872	0.00796264	2.60569e-43	-0.18456	0.0314529	4.41567e-09	-0.595317	0.110247	6.66997e-08	0.321517	20
	OGG1	3	cg25207828	9791044	VHL	3	ENSG00000134086	10188298	rs140286992	3	9869245	A	G	0.0119284	0.120912	0.0493117	0.0142065	1.5413	0.121839	1.11445e-36	0.0784483	0.032589	0.0160755	0.25073	13
	OGG1	3	cg25415932	9791051	VHL	3	ENSG00000134086	10188298	rs140286992	3	9869245	A	G	0.0119284	0.120912	0.0493117	0.0142065	1.75035	0.120944	1.8104e-47	0.0690789	0.028574	0.0156255	0.346539	13
	OGG1	3	cg02860797	9791144	VHL	3	ENSG00000134086	10188298	rs140286992	3	9869245	A	G	0.0119284	0.120912	0.0493117	0.0142065	0.993462	0.0745458	1.61547e-40	0.121708	0.0504694	0.0158861	0.356524	13
	VHL	3	cg18107035	10183274	VHL	3	ENSG00000134086	10188298	rs713024	3	10181240	A	G	0.125249	0.173549	0.012405	1.7891e-44	0.962747	0.0461418	1.11479e-96	0.180264	0.0155134	3.26565e-31	0.389596	10
	VHL	3	cg16373217	10192855	VHL	3	ENSG00000134086	10188298	rs1642739	3	10195485	A	C	0.127237	0.17765	0.0123229	4.0926e-47	-0.38424	0.0482642	1.70397e-15	-0.462341	0.0663414	3.1893e-12	0.246124	5
	CREB3L1	11	cg25963429	46301410	DDB2	11	ENSG00000134574	47248630	rs34771037	11	46300911	G	A	0.329026	0.0420887	0.00879228	1.6929e-06	0.208498	0.0343339	1.25812e-09	0.201866	0.0536963	0.000170319	0.544183	4
	CREB3L1	11	cg16012690	46314809	DDB2	11	ENSG00000134574	47248630	rs143500291	11	46288055	T	C	0.0417495	0.0720086	0.0268029	0.00721833	-0.465415	0.0782367	2.70109e-09	-0.154719	0.0631898	0.014346	0.172999	4
	CREB3L1	11	cg22902089	46318223	DDB2	11	ENSG00000134574	47248630	rs72910027	11	46276544	C	T	0.207753	0.043337	0.0108783	6.7822e-05	0.274501	0.0437576	3.53651e-10	0.157876	0.0469452	0.000771058	0.423595	11
	CREB3L1	11	cg07008193	46318527	DDB2	11	ENSG00000134574	47248630	rs6485672	11	46309968	A	G	0.507952	0.0405182	0.00795879	3.5618e-07	0.197124	0.0319188	6.58346e-10	0.205547	0.0523244	8.55421e-05	0.762495	4
	NR1H3	11	cg04959790	47278977	DDB2	11	ENSG00000134574	47248630	rs151202997	11	47617452	T	G	0.0328032	0.052811	0.0252926	0.0367978	-2.06066	0.10113	2.70859e-92	-0.0256282	0.0123383	0.0377902	0.193049	20
	PSMC3	11	cg23159857	47447411	DDB2	11	ENSG00000134574	47248630	rs7945473	11	47589707	T	C	0.356859	0.0623443	0.00847922	1.94391e-13	-0.196886	0.0336103	4.68721e-09	-0.316652	0.0691139	4.61437e-06	0.144298	8
	KDR	4	cg01340163	55990582	CLOCK	4	ENSG00000134852	56353687	rs55916282	4	55993306	A	G	0.172962	0.0377149	0.0107898	0.00047335	0.281762	0.043627	1.05791e-10	0.133854	0.0435429	0.00211167	0.105335	6
	CLOCK	4	cg05826175	56301631	CLOCK	4	ENSG00000134852	56353687	rs11725738	4	56286425	T	G	0.0447316	0.0969291	0.0182493	1.0879e-07	0.413015	0.0702047	4.02874e-09	0.234687	0.0595294	8.06827e-05	0.64607	6
	PDGFRA	4	cg00691999	55094011	PDGFRA	4	ENSG00000134853	55129839	rs4864504	4	55097835	C	G	0.276342	-0.0285962	0.00974648	0.00334624	0.289364	0.0349439	1.22322e-16	-0.0988243	0.0357341	0.00568284	0.174815	20
	PDGFRA	4	cg04448477	55095148	PDGFRA	4	ENSG00000134853	55129839	rs7673597	4	55088543	T	C	0.207753	-0.0250793	0.0107323	0.0194496	0.219207	0.0383443	1.0854e-08	-0.114409	0.052892	0.0305358	0.344144	8
	PDGFRA	4	cg00022858	55096616	PDGFRA	4	ENSG00000134853	55129839	rs7673984	4	55088761	T	C	0.207753	-0.0255547	0.0107681	0.0176347	-0.264297	0.0371344	1.10058e-12	0.0966895	0.0429475	0.0243638	0.0858834	18
	FLI1	11	cg02677035	128592094	ETS1	11	ENSG00000134954	128393046	rs658565	11	128592827	T	C	0.105368	-0.0306506	0.0117552	0.00912327	-1.26056	0.0514494	1.44181e-132	0.0243151	0.00937807	0.00952093	0.745218	20
	FLI1	11	cg20374917	128603874	ETS1	11	ENSG00000134954	128393046	rs3016776	11	128606508	T	C	0.463221	0.0173807	0.00795747	0.0289475	-0.626259	0.0315281	8.42184e-88	-0.0277532	0.0127829	0.0299226	0.132787	20
	APC	5	cg26660754	112043194	APC	5	ENSG00000134982	112112565	rs79447919	5	112027620	G	A	0.0159046	-0.124864	0.0261594	1.8132e-06	-0.726816	0.115443	3.05597e-10	0.171796	0.0451661	0.000142584	0.3587	12
	CDK4	12	cg19542346	58145283	CDK4	12	ENSG00000135446	58145653	rs17852479	12	58126234	A	C	0.452286	-0.0358736	0.00876248	4.23989e-05	0.201554	0.0326164	6.42955e-10	-0.177985	0.0521499	0.000642642	0.383458	20
	CDK4	12	cg03829839	58146821	CDK4	12	ENSG00000135446	58145653	rs10877018	12	58171726	C	T	0.319085	0.0422345	0.00916546	4.0656e-06	0.339498	0.0343064	4.32993e-23	0.124403	0.0297804	2.94945e-05	0.0821801	20
	HOTAIR	12	cg22829917	54357408	HNRNPA1	12	ENSG00000135486	54677424	rs7958904	12	54357552	C	G	0.303181	0.0331563	0.00904823	0.00024792	0.23001	0.0321537	8.46198e-13	0.144152	0.0441994	0.00110866	0.748722	6
	HOTAIR	12	cg18040901	54357530	HNRNPA1	12	ENSG00000135486	54677424	rs7958904	12	54357552	C	G	0.303181	0.0331563	0.00904823	0.00024792	-0.554135	0.03256	5.94938e-65	-0.0598344	0.0167028	0.000340579	0.770492	16
	HOTAIR	12	cg06622953	54357752	HNRNPA1	12	ENSG00000135486	54677424	rs2002471	12	54355261	A	G	0.267396	0.0328191	0.00943674	0.000505551	0.254141	0.0324762	5.05845e-15	0.129137	0.0406338	0.00148254	0.844234	11
	DYSF	2	cg14236413	71787501	DYSF	2	ENSG00000135636	71797375	rs6737150	2	71786153	T	C	0.238569	0.0389902	0.00902049	1.5434e-05	-0.499021	0.0374002	1.30585e-40	-0.0781333	0.0190012	3.92218e-05	0.051751	20
	DRAM1	12	cg10143723	102270990	DRAM1	12	ENSG00000136048	102338518	rs79656532	12	102270985	T	C	0.0974155	0.282714	0.0132212	1.90724e-101	-0.347809	0.0553704	3.35319e-10	-0.812842	0.13487	1.67191e-09	0.274064	6
	RB1	13	cg27182551	48892551	SUCLA2	13	ENSG00000136143	48561373	rs3825417	13	48891836	G	A	0.229622	0.0408385	0.00961358	2.1569e-05	-0.634746	0.0386098	9.88749e-61	-0.0643383	0.015643	3.907e-05	0.0649697	20
	IL6	7	cg07998387	22767571	IL6	7	ENSG00000136244	22768562	rs1524107	7	22768219	T	C	0.0477137	-0.0425221	0.0158558	0.00732273	0.653492	0.0790012	1.31816e-16	-0.065069	0.0255065	0.010739	0.0884869	13
	IL6	7	cg02335517	22768438	IL6	7	ENSG00000136244	22768562	rs2066992	7	22768249	T	G	0.0477137	-0.0451246	0.0156596	0.00395662	0.464756	0.0792116	4.43026e-09	-0.0970932	0.0375386	0.00969586	0.17446	5
	IKBKE	1	cg11166312	206654246	IL10	1	ENSG00000136634	206943393	rs11118087	1	206656577	A	G	0.277336	-0.0252489	0.00878162	0.00403772	0.607048	0.035106	5.41616e-67	-0.0415929	0.0146647	0.00456453	0.22525	20
	IL1A	2	cg23974023	113544294	IL1RN	2	ENSG00000136689	113878192	rs3783515	2	113545834	G	A	0.390656	-0.0613439	0.00814401	4.98158e-14	0.208118	0.0323826	1.30271e-10	-0.294755	0.0602886	1.0131e-06	0.640084	16
	DSCC1	8	cg02161761	120868748	DSCC1	8	ENSG00000136982	120857233	rs11785110	8	120870188	G	A	0.125249	0.345354	0.0108876	8.26151e-221	-0.566371	0.045963	6.86826e-35	-0.609767	0.0530875	1.54987e-30	0.478582	20
	MSH5	6	cg11190728	31709813	UQCC2	6	ENSG00000137288	33672424	rs73410789	6	32793721	C	G	0.0258449	-0.0958819	0.0421274	0.022846	0.737981	0.104955	2.0446e-12	-0.129925	0.0600007	0.0303582	0.159838	10
	PSMB9	6	cg17840250	32822857	UQCC2	6	ENSG00000137288	33672424	rs3763346	6	32823257	C	T	0.426441	-0.0337108	0.016374	0.0395134	-1.19456	0.0196699	0	0.0282203	0.013715	0.0396268	0.676866	20
	PSMB9	6	cg07156249	32822911	UQCC2	6	ENSG00000137288	33672424	rs3763346	6	32823257	C	T	0.426441	-0.0337108	0.016374	0.0395134	-1.09729	0.0229013	0	0.0307219	0.014936	0.0396957	0.664002	20
	HMGA1	6	cg20294304	34203153	UQCC2	6	ENSG00000137288	33672424	rs4713781	6	34400318	A	G	0.0427435	0.0847309	0.0336554	0.0118157	0.470571	0.0794166	3.11641e-09	0.18006	0.0777085	0.0204972	0.372869	20
	HMGA1	6	cg25207224	34211189	UQCC2	6	ENSG00000137288	33672424	rs55692303	6	34202879	A	C	0.0298211	-0.121708	0.0498396	0.0146061	0.532635	0.0759898	2.39517e-12	-0.228502	0.099088	0.0211076	0.0802349	13
	PHF1	6	cg02305757	33382557	HMGA1	6	ENSG00000137309	34209329	rs9366822	6	33448264	G	A	0.563618	0.0200301	0.00848444	0.0182356	-0.206314	0.0318859	9.77516e-11	-0.0970854	0.0437757	0.0265692	0.143265	8
	HMGA1	6	cg20294304	34203153	HMGA1	6	ENSG00000137309	34209329	rs4713781	6	34400318	A	G	0.0427435	-0.0462666	0.0181367	0.0107414	0.470571	0.0794166	3.11641e-09	-0.0983202	0.041962	0.0191253	0.673307	20
	HLA-A	6	cg19151378	29910146	MDC1	6	ENSG00000137337	30676625	rs147376303	6	29752020	C	T	0.290258	-0.0476746	0.0151521	0.00165294	0.526254	0.0342048	2.0517e-53	-0.0905923	0.0293883	0.00205202	0.216737	20
	MDC1	6	cg13983052	30685120	MDC1	6	ENSG00000137337	30676625	rs114834243	6	30429273	A	G	0.0129225	0.827892	0.184041	6.8467e-06	1.98557	0.179541	1.98003e-28	0.416954	0.100064	3.08801e-05	0.061021	7
	HLA-B	6	cg23923934	31322914	MDC1	6	ENSG00000137337	30676625	rs1140546	6	31322888	A	G	0.236581	0.0497246	0.0145334	0.000623	0.482794	0.0360699	7.40477e-41	0.102993	0.0310706	0.000917028	0.0801414	20
	HLA-B	6	cg27529346	31322926	MDC1	6	ENSG00000137337	30676625	rs2524107	6	31232590	T	C	0.390656	-0.0529198	0.0125082	2.3286e-05	-0.34971	0.0333109	8.78918e-26	0.151325	0.0385626	8.70426e-05	0.0522586	20
	MICA	6	cg26504614	31382102	MDC1	6	ENSG00000137337	30676625	rs149692329	6	31385843	T	C	0.225646	-0.0389001	0.0149455	0.00924659	0.318494	0.042311	5.17375e-14	-0.122138	0.0496514	0.0138976	0.235307	11
	LTA	6	cg24216966	31540121	MDC1	6	ENSG00000137337	30676625	rs2229094	6	31540556	C	T	0.287276	0.033855	0.0136193	0.0129261	0.21636	0.0377888	1.03122e-08	0.156475	0.0686243	0.0225976	0.0518377	12
	TNF	6	cg11484872	31543169	MDC1	6	ENSG00000137337	30676625	rs2071592	6	31515340	A	T	0.294235	-0.0400899	0.0131537	0.00230523	0.209928	0.0333107	2.93598e-10	-0.19097	0.0696009	0.0060736	0.0704739	11
	HLA-DQB1	6	cg01745539	32632331	MDC1	6	ENSG00000137337	30676625	rs2857598	6	31563228	A	C	0.10835	0.0537833	0.0181406	0.0030288	0.78744	0.0424397	7.52296e-77	0.0683015	0.0233297	0.00341524	0.0549652	20
	HLA-DQB1	6	cg22233843	32632565	MDC1	6	ENSG00000137337	30676625	rs3132565	6	31102964	A	G	0.523857	0.0399234	0.0121444	0.00101117	-0.469828	0.0314375	1.68351e-50	-0.0849744	0.0264665	0.00132439	0.211522	20
	HLA-DQB1	6	cg03202060	32633015	MDC1	6	ENSG00000137337	30676625	rs2857598	6	31563228	A	C	0.10835	0.0537833	0.0181406	0.0030288	-0.720005	0.0429727	5.21138e-63	-0.0746985	0.0255865	0.00350654	0.0585679	20
	HLA-DQB1	6	cg13353717	32634276	MDC1	6	ENSG00000137337	30676625	rs2857598	6	31563228	A	C	0.10835	0.0537833	0.0181406	0.0030288	-0.651685	0.0431377	1.45464e-51	-0.0825296	0.0283675	0.00362235	0.14589	20
	HLA-DQB1	6	cg23336481	32634344	MDC1	6	ENSG00000137337	30676625	rs3132565	6	31102964	A	G	0.523857	0.0399234	0.0121444	0.00101117	-0.506697	0.0311972	2.55577e-59	-0.0787914	0.0244537	0.00127271	0.0929012	20
	NUMA1	11	cg14701554	71751833	NUMA1	11	ENSG00000137497	71752824	rs10898820	11	71812592	G	A	0.514911	-0.187126	0.00794375	1.0794e-122	0.179076	0.0322202	2.73066e-08	-1.04495	0.193175	6.32505e-08	0.258991	3
	CENPA	2	cg10480329	27011850	HADHB	2	ENSG00000138029	26489687	rs11692689	2	27013618	C	T	0.333996	0.0262725	0.00854834	0.00211635	0.269292	0.0337499	1.47477e-15	0.0975612	0.0340172	0.00413079	0.848168	11
	EIF2AK2	2	cg11429997	37384286	CYP1B1	2	ENSG00000138061	38315580	rs10187017	2	37386731	C	T	0.492048	0.0227749	0.00797105	0.00427396	0.272848	0.0315572	5.32681e-18	0.083471	0.0307681	0.00666956	0.11445	20
	EIF2AK2	2	cg01617117	37384381	CYP1B1	2	ENSG00000138061	38315580	rs11899117	2	37383772	A	G	0.415507	0.0218844	0.00812943	0.00710249	-0.593186	0.0324398	1.07426e-74	-0.036893	0.0138524	0.00773798	0.0712398	20
	EIF2AK2	2	cg05332270	37384401	CYP1B1	2	ENSG00000138061	38315580	rs2270414	2	37375932	A	G	0.49503	0.0187381	0.00799405	0.0190782	-0.294305	0.0323399	9.00324e-20	-0.0636688	0.028049	0.0232129	0.0548959	20
	EIF2AK2	2	cg16795804	37384523	CYP1B1	2	ENSG00000138061	38315580	rs12994023	2	37385057	T	C	0.410537	0.0227213	0.00813917	0.00524481	-0.60876	0.0325032	2.85993e-78	-0.0373239	0.0135178	0.00576073	0.126577	20
	EIF2AK2	2	cg14126601	37384708	CYP1B1	2	ENSG00000138061	38315580	rs12994023	2	37385057	T	C	0.410537	0.0227213	0.00813917	0.00524481	-0.465483	0.0328401	1.32259e-45	-0.0488123	0.0178213	0.00616292	0.0561317	20
	TET1	10	cg23602092	70319645	TET1	10	ENSG00000138336	70387326	rs9415922	10	70317711	T	C	0.0516899	0.0541255	0.0198407	0.00637196	2.25742	0.0561357	0	0.0239767	0.00880931	0.00649383	0.171089	20
	TET1	10	cg22876739	70319774	TET1	10	ENSG00000138336	70387326	rs4746775	10	70304754	C	T	0.0457256	0.0545761	0.0210394	0.00948665	0.991973	0.078095	5.75349e-37	0.0550178	0.0216474	0.0110364	0.362995	20
	TET1	10	cg21948169	70320051	TET1	10	ENSG00000138336	70387326	rs2795869	10	70346368	T	G	0.0516899	0.0609948	0.0196681	0.00192738	0.555087	0.0704724	3.36247e-15	0.109883	0.0380799	0.0039067	0.240535	20
	TET1	10	cg09978996	70321668	TET1	10	ENSG00000138336	70387326	rs7096497	10	70336033	C	G	0.427435	0.0207999	0.00802217	0.00951981	0.290129	0.0316397	4.73986e-20	0.0716918	0.0287344	0.0125964	0.345287	20
	TET1	10	cg20326704	70321770	TET1	10	ENSG00000138336	70387326	rs10998286	10	70330580	T	C	0.426441	0.0194103	0.00810923	0.0166839	0.192648	0.0318673	1.49114e-09	0.100755	0.0452729	0.0260476	0.12279	12
	TET1	10	cg15254238	70321874	TET1	10	ENSG00000138336	70387326	rs12254515	10	70337590	T	G	0.416501	0.0226711	0.00804167	0.00481435	0.251611	0.0325068	9.92105e-15	0.0901036	0.0340147	0.00807389	0.169063	20
	TET1	10	cg25926515	70321889	TET1	10	ENSG00000138336	70387326	rs12254515	10	70337590	T	G	0.416501	0.0226711	0.00804167	0.00481435	0.318329	0.032026	2.79627e-23	0.071219	0.0262586	0.00668349	0.249767	20
	TET1	10	cg10403849	70321959	TET1	10	ENSG00000138336	70387326	rs2664418	10	70356988	G	A	0.054672	0.0578743	0.0193572	0.0027916	0.554877	0.0709664	5.32987e-15	0.104301	0.0373491	0.00522862	0.299783	12
	TET1	10	cg19127638	70322442	TET1	10	ENSG00000138336	70387326	rs2664418	10	70356988	G	A	0.054672	0.0578743	0.0193572	0.0027916	0.649226	0.0707802	4.62526e-20	0.0891435	0.0313598	0.00447469	0.263541	19
	DNA2	10	cg25000555	70232188	DNA2	10	ENSG00000138346	70202850	rs12767599	10	70247476	C	A	0.136183	-0.261785	0.011946	1.91038e-106	-0.328315	0.048869	1.83896e-11	0.79736	0.124138	1.33443e-10	0.224594	12
	TET1	10	cg21948169	70320051	DNA2	10	ENSG00000138346	70202850	rs2795869	10	70346368	T	G	0.0516899	0.063648	0.0215566	0.0031511	0.555087	0.0704724	3.36247e-15	0.114663	0.0414734	0.00569685	0.0665096	20
	TET1	10	cg10403849	70321959	DNA2	10	ENSG00000138346	70202850	rs2664418	10	70356988	G	A	0.054672	0.0610419	0.0212157	0.00401221	0.554877	0.0709664	5.32987e-15	0.11001	0.0407416	0.00693008	0.142198	12
	TET1	10	cg19127638	70322442	DNA2	10	ENSG00000138346	70202850	rs2664418	10	70356988	G	A	0.054672	0.0610419	0.0212157	0.00401221	0.649226	0.0707802	4.62526e-20	0.0940226	0.0342485	0.00604544	0.191826	19
	XRCC5	2	cg17325911	216976926	SMARCAL1	2	ENSG00000138375	217312456	rs828702	2	216993478	A	G	0.464215	-0.0182948	0.00810223	0.0239457	0.229543	0.0318749	5.96057e-13	-0.0797011	0.0369917	0.0311955	0.910553	17
	SMARCAL1	2	cg10987071	217276744	SMARCAL1	2	ENSG00000138375	217312456	rs72946656	2	217268345	A	G	0.0894632	-0.137674	0.0119142	6.9324e-31	-0.310933	0.050063	5.2706e-10	0.442776	0.080936	4.48291e-08	0.314807	4
	SMARCAL1	2	cg02569138	217276821	SMARCAL1	2	ENSG00000138375	217312456	rs72946656	2	217268345	A	G	0.0894632	-0.137674	0.0119142	6.9324e-31	-0.315144	0.0506612	4.95192e-10	0.436859	0.079757	4.31677e-08	0.106716	6
	BARD1	2	cg26049092	215671148	BARD1	2	ENSG00000138376	215632399	rs13018304	2	215682218	G	T	0.213718	-0.538748	0.00881338	0	0.237761	0.0361055	4.54375e-11	-2.26592	0.346086	5.85922e-11	0.136492	16
	PARP9	3	cg11138794	122283215	PARP9	3	ENSG00000138496	122265097	rs35450601	3	122201011	A	G	0.0646123	0.0413596	0.0170162	0.0150738	0.411977	0.062413	4.08885e-11	0.100393	0.044015	0.0225555	0.340731	7
	DTX3L	3	cg02519879	122286677	PARP9	3	ENSG00000138496	122265097	rs56403232	3	122356700	G	T	0.251491	0.082435	0.0094668	3.0983e-18	-0.212177	0.0381638	2.70327e-08	-0.38852	0.0829111	2.78614e-06	0.713784	5
	EXOSC9	4	cg11979875	122721721	FGF2	4	ENSG00000138685	123783627	rs2221628	4	122795361	A	G	0.337972	0.0422679	0.0164083	0.00999506	-0.811644	0.0324843	8.73464e-138	-0.0520769	0.0203233	0.0103946	0.112118	20
	EXOSC9	4	cg06713675	122721982	FGF2	4	ENSG00000138685	123783627	rs2221628	4	122795361	A	G	0.337972	0.0422679	0.0164083	0.00999506	-1.21356	0.023858	0	-0.0348297	0.0135382	0.0100908	0.19469	20
	CCNA2	4	cg20573242	122745356	FGF2	4	ENSG00000138685	123783627	rs2221628	4	122795361	A	G	0.337972	0.0422679	0.0164083	0.00999506	0.396881	0.0333764	1.31733e-32	0.1065	0.0423022	0.0118157	0.432084	19
	FGF2	4	cg21550024	123747533	FGF2	4	ENSG00000138685	123783627	rs308403	4	123757748	T	C	0.307157	-0.136001	0.00961382	1.96567e-45	0.200673	0.0352492	1.24844e-08	-0.677724	0.128324	1.28233e-07	0.138625	10
	FGF2	4	cg19576738	123751635	FGF2	4	ENSG00000138685	123783627	rs13122694	4	123707937	T	A	0.245527	-0.119138	0.0103826	1.76591e-30	-0.440071	0.0368666	7.6044e-33	0.270725	0.0327261	1.31251e-16	0.0574086	20
	EGF	4	cg13379236	110833808	EGF	4	ENSG00000138798	110883731	rs11568904	4	110865465	G	A	0.395626	0.148369	0.00867876	1.6004e-65	-0.188013	0.0335395	2.07394e-08	-0.78914	0.148149	1.00034e-07	0.304376	11
	ETV6	12	cg18763536	11812062	ETV6	12	ENSG00000139083	11923673	rs4763714	12	11800917	T	C	0.163022	0.0527291	0.0169188	0.0018295	0.328788	0.0453159	4.00269e-13	0.160374	0.0560046	0.00418871	0.595053	19
	ETV6	12	cg14830166	11821908	ETV6	12	ENSG00000139083	11923673	rs2250825	12	11813579	C	T	0.128231	0.0660894	0.0177307	0.00019347	0.635461	0.0479731	4.7472e-40	0.104002	0.0289858	0.000333167	0.0994235	20
	ETV6	12	cg18697143	11827831	ETV6	12	ENSG00000139083	11923673	rs2724626	12	11830715	G	T	0.136183	0.071611	0.017788	5.6782e-05	0.812235	0.0467692	1.46979e-67	0.0881653	0.0224808	8.78868e-05	0.144155	20
	ETV6	12	cg09369651	11841125	ETV6	12	ENSG00000139083	11923673	rs2724631	12	11810846	C	T	0.164016	0.0615204	0.0164273	0.00018039	0.446564	0.0443728	7.97584e-24	0.137764	0.0392505	0.00044833	0.294866	20
	ETV6	12	cg07019303	11859760	ETV6	12	ENSG00000139083	11923673	rs11054423	12	11859731	G	A	0.355865	-0.0421355	0.0122916	0.00060805	-0.241907	0.0325097	9.98776e-14	0.17418	0.0559437	0.00184888	0.079755	18
	ETV6	12	cg24279017	11877740	ETV6	12	ENSG00000139083	11923673	rs2416883	12	11876394	G	A	0.379722	-0.045551	0.0121076	0.00016843	-0.429367	0.0316367	5.88473e-42	0.106089	0.029262	0.000288432	0.051822	20
	ETV6	12	cg26373351	12031304	ETV6	12	ENSG00000139083	11923673	rs2239172	12	12023941	C	T	0.407555	-0.0277999	0.0121887	0.0225603	-0.197874	0.0352367	1.95914e-08	0.140493	0.0664851	0.0345876	0.0680156	6
	TIMELESS	12	cg09107438	56819060	NABP2	12	ENSG00000139579	56619718	rs7312888	12	56828548	G	C	0.454274	0.0476625	0.0156127	0.00226717	-0.630958	0.0312931	2.07637e-90	-0.0755399	0.0250265	0.00254114	0.432208	20
	BAZ2A	12	cg12199011	57026411	NABP2	12	ENSG00000139579	56619718	rs74095026	12	57011911	A	G	0.0109344	0.20037	0.0892436	0.0247553	-1.11617	0.145362	1.60901e-14	-0.179515	0.083303	0.0311644	0.204452	8
	MTHFD1	14	cg20934265	64909105	ESR2	14	ENSG00000140009	64677890	rs1256145	14	64916698	T	C	0.365805	0.0474528	0.00837738	1.4754e-08	-0.161979	0.0277641	5.40788e-09	-0.292957	0.0720857	4.82371e-05	0.411237	7
	COX5A	15	cg12478809	75230753	NEIL1	15	ENSG00000140398	75643444	rs12050585	15	75226833	A	G	0.15507	0.0282241	0.011335	0.0127743	-0.255816	0.0466745	4.23273e-08	-0.11033	0.0486674	0.0233893	0.0759333	3
	IGF1R	15	cg18074820	99203739	IGF1R	15	ENSG00000140443	99349979	rs2017500	15	99196112	G	A	0.477137	-0.0265552	0.00871178	0.00230217	0.186866	0.0309263	1.5193e-09	-0.142108	0.0522169	0.0064986	0.0749906	10
	IGF1R	15	cg02350767	99250527	IGF1R	15	ENSG00000140443	99349979	rs45453898	15	99250527	T	C	0.0526839	0.0649229	0.0240437	0.00692978	-0.688193	0.0816142	3.39023e-17	-0.0943383	0.0366851	0.0101239	0.312914	6
	IGF1R	15	cg02712545	99398084	IGF1R	15	ENSG00000140443	99349979	rs12594847	15	99405947	C	T	0.0924453	0.121103	0.0153727	3.33199e-15	0.432723	0.0545365	2.11258e-15	0.279863	0.0500613	2.26545e-08	0.201098	5
	CYP1A1	15	cg20004910	75018852	PML	15	ENSG00000140464	74313583	rs7161903	15	74940270	G	A	0.150099	0.0349446	0.0115718	0.00252942	-0.373846	0.045686	2.77005e-16	-0.0934732	0.0329939	0.00461073	0.378047	17
	CYP1A1	15	cg05549655	75019143	PML	15	ENSG00000140464	74313583	rs12903896	15	75052495	C	T	0.404573	0.0243014	0.00826299	0.00327155	0.205655	0.0345026	2.51356e-09	0.118166	0.0448035	0.00835377	0.836731	10
	CYP1A1	15	cg12101586	75019203	PML	15	ENSG00000140464	74313583	rs11072508	15	75062397	C	T	0.394632	0.0235069	0.0082336	0.00430368	0.192506	0.0344818	2.36632e-08	0.12211	0.0480388	0.011025	0.731213	11
	CYP1A1	15	cg11924019	75019283	PML	15	ENSG00000140464	74313583	rs12903896	15	75052495	C	T	0.404573	0.0243014	0.00826299	0.00327155	0.240357	0.0340525	1.68409e-12	0.101106	0.0372428	0.00663218	0.105089	20
	CYP1A1	15	cg18092474	75019302	PML	15	ENSG00000140464	74313583	rs12903896	15	75052495	C	T	0.404573	0.0243014	0.00826299	0.00327155	0.202297	0.0344322	4.22258e-09	0.120128	0.0456775	0.00854091	0.454162	4
	POLG	15	cg11869499	89872984	POLG	15	ENSG00000140521	89868813	rs78344858	15	89917580	A	C	0.0139165	-0.176671	0.0460754	0.00012587	1.01285	0.130683	9.15635e-15	-0.17443	0.0507536	0.000588621	0.351044	9
	POLG	15	cg11869499	89872984	POLGARF	15	ENSG00000140521	89868813	rs78344858	15	89917580	A	C	0.0139165	-0.176671	0.0460754	0.00012587	1.01285	0.130683	9.15635e-15	-0.17443	0.0507536	0.000588621	0.351044	9
	POLG	15	cg11869499	89872984	POLG	15	ENSG00000140521_948	89868813	rs78344858	15	89917580	A	C	0.0139165	-0.176671	0.0460754	0.00012587	1.01285	0.130683	9.15635e-15	-0.17443	0.0507536	0.000588621	0.351044	9
	POLG	15	cg11869499	89872984	POLGARF	15	ENSG00000140521_948	89868813	rs78344858	15	89917580	A	C	0.0139165	-0.176671	0.0460754	0.00012587	1.01285	0.130683	9.15635e-15	-0.17443	0.0507536	0.000588621	0.351044	9
	SREBF1	17	cg03963689	17739407	COPS3	17	ENSG00000141030	17167374	rs12951376	17	17752809	T	C	0.338966	0.0531012	0.00848777	3.9447e-10	0.224596	0.0349236	1.2671e-10	0.23643	0.0527233	7.31369e-06	0.129773	20
	SREBF1	17	cg14808739	17741098	COPS3	17	ENSG00000141030	17167374	rs11656665	17	17724789	G	A	0.425447	0.0384055	0.00832044	3.9158e-06	0.196609	0.03392	6.78146e-09	0.195339	0.0540991	0.000305291	0.0838896	20
	SREBF1	17	cg26588076	17741631	COPS3	17	ENSG00000141030	17167374	rs11656665	17	17724789	G	A	0.425447	0.0384055	0.00832044	3.9158e-06	0.30102	0.0332417	1.35942e-19	0.127585	0.0310245	3.916e-05	0.253091	20
	MIR195	17	cg11235787	6920975	TP53	17	ENSG00000141510	7577976	rs41283391	17	6920888	T	C	0.0685885	-0.0365133	0.0161264	0.0235618	-1.5583	0.0641337	2.07421e-130	0.0234315	0.0103935	0.024169	0.700032	20
	ZBTB4	17	cg12456884	7372008	TP53	17	ENSG00000141510	7577976	rs9675122	17	7420294	C	G	0.340954	0.0221466	0.0082201	0.00705579	-0.21693	0.0337163	1.24311e-10	-0.102091	0.041081	0.0129509	0.270747	20
	ZBTB4	17	cg07168214	7380112	TP53	17	ENSG00000141510	7577976	rs7210292	17	7380305	T	G	0.182903	0.0474101	0.00983612	1.4356e-06	-0.652817	0.0385259	2.09988e-64	-0.0726238	0.0156649	3.55068e-06	0.229146	20
	POLR2A	17	cg02795151	7402630	TP53	17	ENSG00000141510	7577976	rs9889368	17	7412212	A	G	0.22664	0.040893	0.00934442	1.2077e-05	-0.454441	0.0357284	4.61912e-37	-0.0899852	0.0217455	3.50172e-05	0.157558	20
	ACTG1	17	cg12793711	79477853	CSNK1D	17	ENSG00000141551	80214253	rs56134233	17	79473743	G	A	0.404573	-0.0270675	0.0104371	0.00950322	-0.253129	0.0329853	1.66736e-14	0.106932	0.0435231	0.0140144	0.834313	20
	ACTG1	17	cg15906692	79478715	CSNK1D	17	ENSG00000141551	80214253	rs6565586	17	79469118	A	T	0.228628	-0.0294057	0.0115698	0.0110346	0.245885	0.0383672	1.46741e-10	-0.119591	0.0506188	0.0181478	0.796852	9
	ACTG1	17	cg20335959	79480594	CSNK1D	17	ENSG00000141551	80214253	rs57018358	17	79480875	A	G	0.22167	-0.0260731	0.0116294	0.0249614	0.210082	0.0382447	3.94946e-08	-0.124109	0.0597897	0.0379161	0.648124	7
	NPLOC4	17	cg15106136	79531978	CSNK1D	17	ENSG00000141551	80214253	rs11150796	17	79529126	C	T	0.237575	0.0343079	0.0109912	0.00179993	0.34296	0.037371	4.42544e-20	0.100035	0.033851	0.00312524	0.791518	20
	NPLOC4	17	cg10954938	79532023	CSNK1D	17	ENSG00000141551	80214253	rs12449763	17	79527953	T	A	0.230616	0.0310623	0.0111438	0.00531329	0.486294	0.0380861	2.46491e-37	0.0638756	0.0234555	0.00646406	0.635476	20
	NPLOC4	17	cg21984481	79567631	CSNK1D	17	ENSG00000141551	80214253	rs8082297	17	79572224	A	G	0.105368	0.0386051	0.0144038	0.00735782	-1.66949	0.0352613	0	-0.0231239	0.00864149	0.00745254	0.137344	20
	SLC25A10	17	cg11609462	79682615	CSNK1D	17	ENSG00000141551	80214253	rs62080220	17	79644695	A	G	0.164016	0.0304982	0.0132485	0.0213352	0.373261	0.0459607	4.61177e-16	0.0817073	0.0368924	0.0267774	0.102259	20
	SIRT7	17	cg01768131	79869861	CSNK1D	17	ENSG00000141551	80214253	rs41283365	17	80044211	A	G	0.171968	-0.0829057	0.0137484	1.6376e-09	-0.250392	0.0405052	6.34074e-10	0.331104	0.0767053	1.58474e-05	0.394146	9
	GPS1	17	cg25400422	80008917	CSNK1D	17	ENSG00000141551	80214253	rs11655646	17	80030720	G	C	0.409543	0.0305398	0.011693	0.00900669	0.308487	0.0339628	1.05528e-19	0.0989986	0.0394402	0.01207	0.540369	20
	FOXK2	17	cg03238119	80551452	FOXK2	17	ENSG00000141568	80540063	rs9897171	17	80546111	A	G	0.361829	0.0572664	0.010403	3.69591e-08	-0.21357	0.0334102	1.63339e-10	-0.268139	0.0642821	3.02893e-05	0.185996	16
	SMAD4	18	cg21417204	48609268	SMAD4	18	ENSG00000141646	48552912	rs9635956	18	48503907	A	G	0.331014	0.144335	0.00853243	3.42944e-64	0.203838	0.0357577	1.19429e-08	0.708084	0.131077	6.58836e-08	0.0641556	13
	ERBB2	17	cg05616858	37843591	ERBB2	17	ENSG00000141736	37865423	rs2517953	17	37841211	G	C	0.33499	0.0684432	0.00873289	4.59971e-15	-0.438727	0.0342038	1.15991e-37	-0.156004	0.0233267	2.26557e-11	0.263362	20
	ERBB2	17	cg14187895	37843818	ERBB2	17	ENSG00000141736	37865423	rs2517953	17	37841211	G	C	0.33499	0.0684432	0.00873289	4.59971e-15	-0.308238	0.0341339	1.71256e-19	-0.222047	0.0375141	3.2388e-09	0.141179	20
	NFIC	19	cg24848615	3368396	NFIC	19	ENSG00000141905	3414388	rs12463152	19	3353841	T	C	0.202783	-0.0790985	0.0126939	4.62879e-10	0.285862	0.040764	2.33903e-12	-0.276702	0.0594036	3.19305e-06	0.0844541	8
	NFIC	19	cg00431565	3369478	NFIC	19	ENSG00000141905	3414388	rs759635	19	3351890	C	T	0.338966	-0.0487876	0.0103945	2.6844e-06	0.280136	0.0287693	2.08968e-22	-0.174157	0.0411909	2.35727e-05	0.0981615	11
	NFIC	19	cg03381209	3369702	NFIC	19	ENSG00000141905	3414388	rs12975938	19	3373801	C	T	0.359841	-0.0602255	0.0108757	3.0664e-08	0.356105	0.0332461	9.02093e-27	-0.169123	0.0343809	8.69454e-07	0.0617879	10
	NFIC	19	cg14101485	3369759	NFIC	19	ENSG00000141905	3414388	rs34466956	19	3353622	C	T	0.436382	-0.0407348	0.00946352	1.6744e-05	0.244586	0.0330765	1.41875e-13	-0.166546	0.0447699	0.000199192	0.122666	9
	NFIC	19	cg25826463	3369820	NFIC	19	ENSG00000141905	3414388	rs34466956	19	3353622	C	T	0.436382	-0.0407348	0.00946352	1.6744e-05	0.259441	0.0325945	1.7253e-15	-0.15701	0.0414686	0.000152949	0.0957642	10
	FZR1	19	cg16251641	3527905	NFIC	19	ENSG00000141905	3414388	rs10408882	19	3513456	C	G	0.152087	0.0586036	0.0112773	2.0297e-07	-0.297067	0.0423918	2.42352e-12	-0.197274	0.0472611	2.99133e-05	0.303181	20
	POLR2L	11	cg15955074	840367	SIRT3	11	ENSG00000142082	226194	rs6591	11	840363	C	T	0.469185	0.0194759	0.00922502	0.0347551	-0.640231	0.0311591	8.15676e-94	-0.0304201	0.0144848	0.0357162	0.787558	20
	E2F2	1	cg03333582	23857939	RPL11	1	ENSG00000142676	24020592	rs2092085	1	23863815	A	G	0.271372	0.0197352	0.00913668	0.0307727	0.302533	0.0364427	1.02703e-16	0.0652333	0.0312061	0.0365819	0.461009	8
	ID3	1	cg25287482	23884847	RPL11	1	ENSG00000142676	24020592	rs2742976	1	23858002	T	G	0.353877	-0.0210723	0.00867171	0.0150988	0.321955	0.0331166	2.43281e-22	-0.065451	0.0277632	0.0183998	0.164429	13
	S100A9	1	cg07039113	153329013	S100A8	1	ENSG00000143546	153363086	rs3753460	1	153322574	T	C	0.227634	0.0274247	0.00937595	0.00344456	0.228315	0.0379995	1.87399e-09	0.120118	0.0456736	0.00854058	0.257279	3
	S100A9	1	cg15467116	153332972	S100A8	1	ENSG00000143546	153363086	rs3014874	1	153337943	A	G	0.291252	-0.176986	0.00911706	6.03929e-84	0.295174	0.0380815	9.10957e-15	-0.599598	0.0832949	6.08779e-13	0.0525936	3
	ILF2	1	cg22861691	153643822	ILF2	1	ENSG00000143621	153639018	rs10797096	1	153640665	A	G	0.44334	0.0878365	0.00797137	3.09481e-28	0.306998	0.0318189	4.99778e-22	0.286114	0.0394156	3.90235e-13	0.156128	19
	INTS3	1	cg07688613	153700021	ILF2	1	ENSG00000143621	153639018	rs7545253	1	153695981	C	T	0.475149	0.0665645	0.00794952	5.59793e-17	-0.177574	0.0320351	2.97165e-08	-0.374855	0.0811007	3.79891e-06	0.378166	6
	GATAD2B	1	cg07567724	153777721	ILF2	1	ENSG00000143621	153639018	rs4451582	1	153777669	G	T	0.485089	0.0215341	0.00794439	0.00671616	-0.548359	0.0312959	9.77933e-69	-0.03927	0.0146599	0.00739007	0.108627	20
	GATAD2B	1	cg08202226	153896590	ILF2	1	ENSG00000143621	153639018	rs1043608	1	153909069	C	G	0.291252	0.0203418	0.00862674	0.0183737	-0.711691	0.0340146	3.29882e-97	-0.0285824	0.0121982	0.0191208	0.285604	20
	ADAR	1	cg24304309	154577895	INTS3	1	ENSG00000143624	153723549	rs61300392	1	154575685	T	A	0.0705765	-0.0395253	0.0156747	0.0116822	-0.150446	0.0163466	3.46534e-20	0.262721	0.108028	0.0150169	0.346208	15
	PARP1	1	cg18590995	226558496	SDE2	1	ENSG00000143751	226178717	rs12143101	1	226545785	C	G	0.15507	-0.0249203	0.0117063	0.0332708	0.379183	0.0460038	1.68748e-16	-0.0657212	0.0318854	0.0392873	0.0979407	16
	PARP1	1	cg23712594	226591890	SDE2	1	ENSG00000143751	226178717	rs932002	1	226577306	T	C	0.154076	-0.0251934	0.0117353	0.0318092	0.549813	0.0453838	8.82426e-34	-0.0458218	0.0216768	0.0345266	0.153311	20
	PARP1	1	cg24937136	226593346	SDE2	1	ENSG00000143751	226178717	rs2255403	1	226576270	G	A	0.154076	-0.0254241	0.0115052	0.0271191	1.20653	0.0398363	1.69001e-201	-0.0210721	0.00956109	0.0275285	0.112083	20
	PARP1	1	cg17127702	226594323	SDE2	1	ENSG00000143751	226178717	rs932002	1	226577306	T	C	0.154076	-0.0251934	0.0117353	0.0318092	1.3524	0.0383755	4.67436e-272	-0.0186287	0.00869351	0.0321269	0.0988223	20
	PARP1	1	cg18764804	226596668	SDE2	1	ENSG00000143751	226178717	rs56033994	1	226545433	C	A	0.15507	-0.0254519	0.0117053	0.0296751	0.337355	0.0458384	1.84379e-13	-0.0754456	0.0361799	0.0370429	0.14391	8
	PARP1	1	cg18590995	226558496	LBR	1	ENSG00000143815	225602915	rs12143101	1	226545785	C	G	0.15507	0.0230467	0.0105381	0.0287425	0.379183	0.0460038	1.68748e-16	0.06078	0.0287531	0.0345276	0.791514	3
	PARP1	1	cg23712594	226591890	LBR	1	ENSG00000143815	225602915	rs932002	1	226577306	T	C	0.154076	0.0223859	0.0105634	0.0340736	0.549813	0.0453838	8.82426e-34	0.0407154	0.0195044	0.0368428	0.227652	9
	PARP1	1	cg24937136	226593346	LBR	1	ENSG00000143815	225602915	rs2255403	1	226576270	G	A	0.154076	0.021227	0.0103607	0.0404817	1.20653	0.0398363	1.69001e-201	0.0175934	0.0086068	0.0409409	0.254615	14
	PARP1	1	cg17127702	226594323	LBR	1	ENSG00000143815	225602915	rs932002	1	226577306	T	C	0.154076	0.0223859	0.0105634	0.0340736	1.3524	0.0383755	4.67436e-272	0.0165527	0.00782493	0.0343977	0.548661	20
	EPHX1	1	cg03337430	226012507	EPHX1	1	ENSG00000143819	226015527	rs3990965	1	225989286	A	G	0.206759	-0.02277	0.00981636	0.0203625	-0.237369	0.037715	3.09884e-10	0.0959267	0.0440741	0.029519	0.791747	4
	CIAO1	2	cg13672342	96930546	SNRNP200	2	ENSG00000144028	96955685	rs2301707	2	96931846	C	T	0.301193	0.0265372	0.00838458	0.00155083	-0.387135	0.0342249	1.15121e-29	-0.0685477	0.0224899	0.00230419	0.961567	20
	CIAO1	2	cg12904114	96930658	SNRNP200	2	ENSG00000144028	96955685	rs772154	2	97021664	T	G	0.317097	0.0251375	0.00827055	0.0023705	-0.237612	0.0336412	1.62803e-12	-0.105792	0.0378929	0.00524029	0.911236	20
	CIAO1	2	cg10041216	96930860	SNRNP200	2	ENSG00000144028	96955685	rs2301707	2	96931846	C	T	0.301193	0.0265372	0.00838458	0.00155083	-0.219991	0.0349232	2.99017e-10	-0.120629	0.0426536	0.00468253	0.638582	20
	SF3B1	2	cg07204893	198300525	HSPD1	2	ENSG00000144381	198366383	rs7577835	2	198378056	C	T	0.21173	-0.0276693	0.0115116	0.0162345	0.314323	0.0402793	6.01689e-15	-0.0880283	0.0383214	0.0216128	0.293221	15
	SNCA	4	cg11661187	90756533	SNCA	4	ENSG00000145335	90702358	rs2301135	4	90758389	G	C	0.514911	0.189485	0.00801044	1.05337e-123	-0.241913	0.0322333	6.13976e-14	-0.783279	0.109494	8.45041e-13	0.125166	20
	EXOSC9	4	cg19671926	122722719	CCNA2	4	ENSG00000145386	122741343	rs11733882	4	122759991	A	G	0.357853	-0.0939459	0.00822975	3.5029e-30	-0.269206	0.0330132	3.50629e-16	0.348974	0.0525926	3.23596e-11	0.147382	12
	PIK3R1	5	cg00559992	67581342	PIK3R1	5	ENSG00000145675	67554598	rs72757693	5	67581304	A	G	0.127237	-0.034135	0.0128211	0.00775856	0.422215	0.0448025	4.34571e-21	-0.0808474	0.031555	0.0104037	0.0909192	14
	SHPRH	6	cg06708562	146285465	SHPRH	6	ENSG00000146414	146235470	rs34358087	6	146373815	C	T	0.0407555	0.232273	0.0187792	3.86504e-35	-0.845623	0.0707521	6.34526e-33	-0.274677	0.0319584	8.34014e-18	0.166706	20
	ESR1	6	cg04063345	152130058	ARMT1	6	ENSG00000146476	151782329	rs1101080	6	152033643	T	G	0.269384	-0.0189527	0.00883739	0.0319848	-0.409664	0.0361794	1.00797e-29	0.0462639	0.0219558	0.0351055	0.186583	20
	ESR1	6	cg15626350	152130207	ARMT1	6	ENSG00000146476	151782329	rs1101080	6	152033643	T	G	0.269384	-0.0189527	0.00883739	0.0319848	-0.443692	0.0357887	2.69464e-35	0.0427158	0.0202137	0.0345823	0.173281	20
	MCPH1	8	cg06565184	6479163	MCPH1	8	ENSG00000147316	6382628	rs2011423	8	6479497	A	G	0.338966	-0.0295589	0.00836462	0.00040963	0.190215	0.0333571	1.18148e-08	-0.155397	0.0517339	0.00266647	0.124151	12
	GINS4	8	cg24599942	41386345	GINS4	8	ENSG00000147536	41394645	rs1559739	8	41386411	G	A	0.427435	0.0275716	0.0123451	0.0255226	0.590645	0.0311945	5.95471e-80	0.0466805	0.021046	0.0265533	0.051495	20
	GINS4	8	cg14423168	41400312	GINS4	8	ENSG00000147536	41394645	rs3739369	8	41402775	A	G	0.256461	0.0626258	0.0142669	1.1356e-05	-1.44243	0.0246696	0	-0.0434169	0.00991868	1.20169e-05	0.0749212	20
	FANCC	9	cg01889095	98052687	AOPEP	9	ENSG00000148120	97669212	rs356685	9	97969659	A	C	0.0516899	-0.0610724	0.0181235	0.00075223	0.387045	0.0617175	3.58193e-10	-0.157792	0.0531572	0.00299358	0.586151	5
	NOTCH1	9	cg14225168	139403827	NOTCH1	9	ENSG00000148400	139414605	rs3124599	9	139403770	A	G	0.0864811	0.0403437	0.0180962	0.0257873	0.623999	0.0772181	6.42398e-16	0.0646535	0.0300838	0.0316253	0.607336	5
	NOTCH1	9	cg13659914	139420642	NOTCH1	9	ENSG00000148400	139414605	rs35116034	9	139421837	T	C	0.144135	-0.0718704	0.0138457	2.09391e-07	-0.317872	0.0469625	1.30006e-11	0.226098	0.0548915	3.80508e-05	0.950603	3
	NOTCH1	9	cg14410964	139427106	NOTCH1	9	ENSG00000148400	139414605	rs13290979	9	139425634	G	A	0.352883	-0.0437909	0.0101816	1.7003e-05	-0.252869	0.032959	1.69021e-14	0.173176	0.0461594	0.00017564	0.170628	5
	ZEB1	10	cg24861272	31607153	ZEB1	10	ENSG00000148516	31713083	rs7068376	10	31580723	T	C	0.0725646	-0.0710579	0.0175278	5.0349e-05	-0.583222	0.0686073	1.88174e-17	0.121837	0.033296	0.000253004	0.525079	20
	ZEB1	10	cg00520933	31607160	ZEB1	10	ENSG00000148516	31713083	rs220049	10	31756957	A	T	0.0685885	-0.0860581	0.0169613	3.8995e-07	-0.636773	0.0707684	2.29905e-19	0.135147	0.0305792	9.88895e-06	0.150278	20
	ZEB1	10	cg14784699	31607330	ZEB1	10	ENSG00000148516	31713083	rs220065	10	31781004	A	G	0.0685885	-0.0854746	0.0168489	3.9159e-07	-0.568395	0.0697012	3.49951e-16	0.150379	0.0349108	1.65099e-05	0.363759	19
	TCF7L2	10	cg09022607	114712695	TCF7L2	10	ENSG00000148737	114818723	rs144903154	10	114700084	G	A	0.289264	-0.178411	0.0098338	1.46911e-73	0.24741	0.0373069	3.31733e-11	-0.721114	0.115773	4.70418e-10	0.122665	5
	TCF7L2	10	cg26380291	114787843	TCF7L2	10	ENSG00000148737	114818723	rs11196183	10	114750264	A	G	0.146123	-0.0674341	0.0112114	1.8011e-09	0.313082	0.0464679	1.61024e-11	-0.215388	0.048003	7.2244e-06	0.735868	3
	CASP7	10	cg01128042	115465924	TCF7L2	10	ENSG00000148737	114818723	rs34245624	10	115475441	A	G	0.234592	0.0219896	0.00941818	0.0195539	-1.52373	0.0197582	0	-0.0144314	0.00618383	0.0196098	0.234883	20
	MYO7A	11	cg10321236	76849101	PAK1	11	ENSG00000149269	77109216	rs12279716	11	76858756	T	C	0.153082	-0.0284139	0.0114711	0.0132492	0.376567	0.0437429	7.39247e-18	-0.0754552	0.0316983	0.0172929	0.0592911	13
	MYO7A	11	cg08265933	76858759	PAK1	11	ENSG00000149269	77109216	rs12279716	11	76858756	T	C	0.153082	-0.0284139	0.0114711	0.0132492	-0.524164	0.0437662	4.72117e-33	0.0542081	0.0223477	0.0152804	0.0860886	20
	MYO7A	11	cg03603211	76859387	PAK1	11	ENSG00000149269	77109216	rs12279716	11	76858756	T	C	0.153082	-0.0284139	0.0114711	0.0132492	0.268623	0.0443414	1.37772e-09	-0.105776	0.0461351	0.0218623	0.242451	5
	PAK1	11	cg13039082	77123331	PAK1	11	ENSG00000149269	77109216	rs1453342	11	77068770	A	C	0.0159046	-0.454642	0.0339711	7.58121e-41	-0.734206	0.106871	6.42015e-12	0.61923	0.101317	9.85251e-10	0.0789839	11
	INO80E	16	cg06295687	30006300	PPP4C	16	ENSG00000149923	30091998	rs8054556	16	29958216	A	G	0.452286	-0.161716	0.00870415	4.73505e-77	0.188751	0.0324953	6.30126e-09	-0.85677	0.154542	2.95747e-08	0.290362	6
	ITGB1	10	cg27238079	33247273	ITGB1	10	ENSG00000150093	33241983	rs117541866	10	32695755	T	G	0.0457256	-0.0894137	0.0238068	0.00017279	0.844803	0.0772773	8.09575e-28	-0.10584	0.029797	0.000382288	0.0969154	20
	FOXO1	13	cg23413567	41223175	FOXO1	13	ENSG00000150907	41185269	rs113377887	13	41203365	T	C	0.215706	0.0640749	0.0095617	2.0671e-11	-0.227354	0.039697	1.0208e-08	-0.281829	0.0647319	1.33808e-05	0.774768	9
	FOXO1	13	cg11244402	41237992	FOXO1	13	ENSG00000150907	41185269	rs9532580	13	41244260	C	T	0.269384	0.0526956	0.00888117	2.9672e-09	-0.362104	0.0366775	5.47016e-23	-0.145526	0.0286152	3.66429e-07	0.0791577	20
	NCOR2	12	cg12154538	124873673	UBC	12	ENSG00000150991	125399032	rs2660369	12	124872587	C	T	0.0437376	-0.0460215	0.0220642	0.0369968	1.29661	0.088762	2.50803e-48	-0.0354937	0.0171894	0.0389366	0.626355	9
	NCOR2	12	cg14951136	124874007	UBC	12	ENSG00000150991	125399032	rs2660369	12	124872587	C	T	0.0437376	-0.0460215	0.0220642	0.0369968	1.3523	0.088197	4.62217e-53	-0.034032	0.0164663	0.0387564	0.590177	9
	NCOR2	12	cg00169184	124908920	UBC	12	ENSG00000150991	125399032	rs1794952	12	124904015	T	C	0.152087	0.0339201	0.0117623	0.00392908	-0.286974	0.0440181	7.05622e-11	-0.118199	0.0448181	0.00835669	0.796959	16
	NCOR2	12	cg16713625	124968359	UBC	12	ENSG00000150991	125399032	rs906303	12	124968359	T	C	0.0815109	0.0371412	0.0150467	0.0135719	-1.69859	0.0374441	0	-0.0218659	0.00887142	0.0137108	0.611207	20
	ALDH2	12	cg19186356	112204327	RAD9B	12	ENSG00000151164	110954675	rs6490162	12	111941120	C	T	0.200795	-0.0271497	0.0105863	0.0103295	-0.26371	0.0393621	2.09006e-11	0.102953	0.0429846	0.0166153	0.651449	5
	CDK7	5	cg16181978	68531229	RAD17	5	ENSG00000152942	68687874	rs72767820	5	68516338	A	G	0.117296	0.0343958	0.0121163	0.00452835	0.268107	0.0478829	2.15315e-08	0.128291	0.0506686	0.0113423	0.10816	5
	BMP6	6	cg16392727	7727270	BMP6	6	ENSG00000153162	7804342	rs6927500	6	7706004	A	G	0.459245	0.118903	0.00792489	6.93331e-51	-0.17372	0.0311374	2.41695e-08	-0.684454	0.130888	1.70135e-07	0.339896	5
	TRIP12	2	cg12048425	230785050	TRIP12	2	ENSG00000153827	230709942	rs35484873	2	230826194	T	C	0.341948	-0.164435	0.00852852	7.81652e-83	0.198413	0.0314175	2.69529e-10	-0.828751	0.138088	1.9537e-09	0.78387	13
	MSRA	8	cg01048752	10001523	NEIL2	8	ENSG00000154328	11636001	rs4451268	8	11034859	G	A	0.349901	-0.149627	0.0122609	2.9738e-34	-0.203289	0.0322766	3.00854e-10	0.736033	0.131507	2.18233e-08	0.100056	20
	MSRA	8	cg26077133	10049871	NEIL2	8	ENSG00000154328	11636001	rs10108511	8	11435516	T	C	0.43837	0.199177	0.0117364	1.35078e-64	-0.514337	0.0307445	8.00084e-63	-0.387249	0.0325039	1.00166e-32	0.0559906	20
	MSRA	8	cg01565659	10189468	NEIL2	8	ENSG00000154328	11636001	rs58049869	8	11788495	C	T	0.475149	-0.180174	0.0140349	1.0096e-37	-0.177531	0.0312527	1.34305e-08	1.01489	0.195371	2.05088e-07	0.0878397	20
	MSRA	8	cg08841257	10191002	NEIL2	8	ENSG00000154328	11636001	rs4841567	8	11440019	G	A	0.442346	0.202112	0.0117314	1.63153e-66	0.379893	0.0316904	4.12591e-33	0.532022	0.0540676	7.57458e-23	0.0672798	20
	MSRA	8	cg16038868	10192619	NEIL2	8	ENSG00000154328	11636001	rs4841504	8	11024663	C	A	0.5	0.171886	0.0120336	2.76117e-46	0.310963	0.0311602	1.87419e-23	0.552753	0.0675682	2.8226e-16	0.0586706	20
	MSRA	8	cg14257676	10192642	NEIL2	8	ENSG00000154328	11636001	rs13255193	8	11309192	T	C	0.44334	0.179868	0.0117582	7.98183e-53	0.336958	0.0317835	2.9277e-26	0.5338	0.0612607	2.94412e-18	0.0531029	20
	MSRA	8	cg05753693	10192930	NEIL2	8	ENSG00000154328	11636001	rs13259242	8	11593033	G	T	0.481113	-0.195346	0.0118158	2.13721e-61	-0.277861	0.0312875	6.63174e-19	0.703034	0.0898609	5.13426e-15	0.625152	20
	MSRA	8	cg06620390	10192943	NEIL2	8	ENSG00000154328	11636001	rs13270267	8	11444837	T	C	0.435388	0.201483	0.0117395	5.04231e-66	0.312386	0.0315526	4.14258e-23	0.64498	0.0752084	9.8313e-18	0.118892	20
	MSRA	8	cg11548083	10208156	NEIL2	8	ENSG00000154328	11636001	rs13270267	8	11444837	T	C	0.435388	0.201483	0.0117395	5.04231e-66	0.413203	0.0316316	5.35808e-39	0.487612	0.0469099	2.62285e-25	0.0861969	20
	MSRA	8	cg17475643	10261972	NEIL2	8	ENSG00000154328	11636001	rs7844895	8	10955225	C	G	0.50994	0.183768	0.0117556	4.3798e-55	-0.210599	0.0310918	1.25734e-11	-0.872596	0.140399	5.12873e-10	0.447297	20
	MSRA	8	cg00629382	10268916	NEIL2	8	ENSG00000154328	11636001	rs1531576	8	11338146	A	G	0.417495	0.165675	0.0118409	1.74929e-44	0.195437	0.0330907	3.50313e-09	0.847716	0.155796	5.29218e-08	0.175816	20
	MSRA	8	cg02319733	10282549	NEIL2	8	ENSG00000154328	11636001	rs13270267	8	11444837	T	C	0.435388	0.201483	0.0117395	5.04231e-66	0.381757	0.0310898	1.17201e-34	0.527777	0.0528493	1.7472e-23	0.121628	20
	MSRA	8	cg12940923	10282607	NEIL2	8	ENSG00000154328	11636001	rs13270267	8	11444837	T	C	0.435388	0.201483	0.0117395	5.04231e-66	0.483499	0.0309816	6.62441e-55	0.416718	0.0360909	7.70177e-31	0.0629955	20
	MSRA	8	cg21915799	10282809	NEIL2	8	ENSG00000154328	11636001	rs13270267	8	11444837	T	C	0.435388	0.201483	0.0117395	5.04231e-66	0.39194	0.031897	1.05502e-34	0.514065	0.0514527	1.66842e-23	0.567822	20
	MSRA	8	cg22917652	10283152	NEIL2	8	ENSG00000154328	11636001	rs4841567	8	11440019	G	A	0.442346	0.202112	0.0117314	1.63153e-66	0.206159	0.0321274	1.39054e-10	0.980367	0.163032	1.8173e-09	0.837616	20
	MSRA	8	cg02131230	10283275	NEIL2	8	ENSG00000154328	11636001	rs58007588	8	11794969	A	G	0.466203	-0.16689	0.014332	2.44469e-31	-0.189459	0.0307942	7.63107e-10	0.880879	0.161932	5.33345e-08	0.374117	20
	MSRA	8	cg23400122	10283795	NEIL2	8	ENSG00000154328	11636001	rs4840551	8	11029039	T	G	0.460239	0.177138	0.012045	5.86446e-49	-0.19561	0.0313987	4.66795e-10	-0.905569	0.157864	9.67087e-09	0.12703	20
	GATA4	8	cg22320962	11560299	NEIL2	8	ENSG00000154328	11636001	rs117165277	8	11560233	T	C	0.027833	-0.165737	0.0402273	3.7887e-05	0.56387	0.0998505	1.63139e-08	-0.293927	0.0883102	0.000873626	0.477259	7
	MMS19	10	cg17296078	99259721	MMS19	10	ENSG00000155229	99238316	rs75768137	10	99238740	A	G	0.0795229	0.107632	0.0211824	3.75061e-07	-0.533352	0.0702125	3.04817e-14	-0.201803	0.0477817	2.40603e-05	0.312436	4
	MMS19	10	cg02676865	99259738	MMS19	10	ENSG00000155229	99238316	rs75768137	10	99238740	A	G	0.0795229	0.107632	0.0211824	3.75061e-07	-0.526548	0.0700258	5.50528e-14	-0.204411	0.0485527	2.55281e-05	0.441295	4
	TTN	2	cg15609237	179395885	TTN	2	ENSG00000155657	179543122	rs1560221	2	179454394	G	A	0.254473	-0.0536154	0.00926256	7.10602e-09	0.359068	0.0383491	7.74025e-21	-0.149318	0.0303276	8.50028e-07	0.126993	20
	TTN	2	cg19906284	179395912	TTN	2	ENSG00000155657	179543122	rs1001238	2	179464527	C	T	0.253479	-0.053252	0.00925735	8.79851e-09	0.304467	0.0387033	3.64151e-15	-0.174902	0.0376668	3.42712e-06	0.107787	20
	TTN	2	cg08691235	179395935	TTN	2	ENSG00000155657	179543122	rs3820978	2	179405807	G	A	0.253479	-0.0527714	0.00946266	2.4498e-08	0.214161	0.0389157	3.72962e-08	-0.24641	0.062906	8.96159e-05	0.229027	11
	TTN	2	cg10087519	179397483	TTN	2	ENSG00000155657	179543122	rs12998857	2	179533609	C	A	0.16998	-0.0585138	0.010673	4.1959e-08	-0.229388	0.0418563	4.24429e-08	0.255087	0.065813	0.00010622	0.490268	11
	TTN	2	cg09915519	179397513	TTN	2	ENSG00000155657	179543122	rs744426	2	179436020	A	G	0.137177	-0.0637795	0.0110701	8.3419e-09	-0.36198	0.0459236	3.21618e-15	0.176196	0.0378808	3.29796e-06	0.241156	20
	EEF1A1	6	cg00240178	74232108	EEF1A1	6	ENSG00000156508	74229496	rs11963033	6	74277249	T	C	0.028827	0.619881	0.0232581	1.68769e-156	0.537445	0.0801865	2.04968e-11	1.15338	0.177442	8.02906e-11	0.502376	7
	FANCC	9	cg01889095	98052687	FANCC	9	ENSG00000158169	97970663	rs356685	9	97969659	A	C	0.0516899	0.0792247	0.0164777	1.5245e-06	0.387045	0.0617175	3.58193e-10	0.204691	0.0536453	0.000135829	0.866594	5
	FANCC	9	cg01889095	98052687	LOC105376156	9	ENSG00000158169	97970663	rs356685	9	97969659	A	C	0.0516899	0.0792247	0.0164777	1.5245e-06	0.387045	0.0617175	3.58193e-10	0.204691	0.0536453	0.000135829	0.866594	5
	PTCH1	9	cg13700197	98221975	FANCC	9	ENSG00000158169	97970663	rs28446321	9	98266855	A	T	0.0984095	0.0758842	0.0132078	9.1704e-09	0.583635	0.0563785	4.09449e-25	0.13002	0.025882	5.07198e-07	0.573536	14
	PTCH1	9	cg13700197	98221975	LOC105376156	9	ENSG00000158169	97970663	rs28446321	9	98266855	A	T	0.0984095	0.0758842	0.0132078	9.1704e-09	0.583635	0.0563785	4.09449e-25	0.13002	0.025882	5.07198e-07	0.573536	14
	PTCH1	9	cg00638945	98266643	FANCC	9	ENSG00000158169	97970663	rs28510415	9	98245026	G	A	0.0954274	0.0790318	0.0132706	2.5944e-09	0.893955	0.0547299	5.66084e-60	0.0884069	0.0158007	2.20488e-08	0.326956	20
	PTCH1	9	cg00638945	98266643	LOC105376156	9	ENSG00000158169	97970663	rs28510415	9	98245026	G	A	0.0954274	0.0790318	0.0132706	2.5944e-09	0.893955	0.0547299	5.66084e-60	0.0884069	0.0158007	2.20488e-08	0.326956	20
	PTCH1	9	cg13456470	98266766	FANCC	9	ENSG00000158169	97970663	rs28706464	9	98235310	C	T	0.109344	0.074314	0.0126106	3.7925e-09	1.14727	0.0514987	6.08832e-110	0.0647746	0.0113699	1.21901e-08	0.0685025	20
	PTCH1	9	cg13456470	98266766	LOC105376156	9	ENSG00000158169	97970663	rs28706464	9	98235310	C	T	0.109344	0.074314	0.0126106	3.7925e-09	1.14727	0.0514987	6.08832e-110	0.0647746	0.0113699	1.21901e-08	0.0685025	20
	PTCH1	9	cg13428213	98267529	FANCC	9	ENSG00000158169	97970663	rs28706464	9	98235310	C	T	0.109344	0.074314	0.0126106	3.7925e-09	0.578632	0.0549039	5.71036e-26	0.12843	0.0249694	2.69646e-07	0.0553905	20
	PTCH1	9	cg13428213	98267529	LOC105376156	9	ENSG00000158169	97970663	rs28706464	9	98235310	C	T	0.109344	0.074314	0.0126106	3.7925e-09	0.578632	0.0549039	5.71036e-26	0.12843	0.0249694	2.69646e-07	0.0553905	20
	PTCH1	9	cg22073802	98269255	FANCC	9	ENSG00000158169	97970663	rs2282040	9	98248328	G	A	0.0974155	0.0766782	0.0132035	6.345e-09	-0.838409	0.0543485	1.08545e-53	-0.0914568	0.0168273	5.47859e-08	0.288501	20
	PTCH1	9	cg22073802	98269255	LOC105376156	9	ENSG00000158169	97970663	rs2282040	9	98248328	G	A	0.0974155	0.0766782	0.0132035	6.345e-09	-0.838409	0.0543485	1.08545e-53	-0.0914568	0.0168273	5.47859e-08	0.288501	20
	PTCH1	9	cg04133410	98271957	FANCC	9	ENSG00000158169	97970663	rs28493225	9	98226307	T	C	0.0984095	0.0793486	0.0131922	1.8011e-09	-0.448366	0.0551482	4.2858e-16	-0.176973	0.0365995	1.32886e-06	0.475886	14
	PTCH1	9	cg04133410	98271957	LOC105376156	9	ENSG00000158169	97970663	rs28493225	9	98226307	T	C	0.0984095	0.0793486	0.0131922	1.8011e-09	-0.448366	0.0551482	4.2858e-16	-0.176973	0.0365995	1.32886e-06	0.475886	14
	PTCH1	9	cg13709449	98272731	FANCC	9	ENSG00000158169	97970663	rs2282043	9	98212608	T	C	0.0944334	0.0774444	0.0133714	6.9636e-09	-0.399157	0.0562851	1.32472e-12	-0.19402	0.0432515	7.26205e-06	0.137597	12
	PTCH1	9	cg13709449	98272731	LOC105376156	9	ENSG00000158169	97970663	rs2282043	9	98212608	T	C	0.0944334	0.0774444	0.0133714	6.9636e-09	-0.399157	0.0562851	1.32472e-12	-0.19402	0.0432515	7.26205e-06	0.137597	12
	PTCH1	9	cg14323293	98280076	FANCC	9	ENSG00000158169	97970663	rs28457693	9	98217348	G	A	0.112326	0.0802439	0.0122829	6.44649e-11	0.639573	0.0529735	1.45873e-33	0.125465	0.021836	9.1505e-09	0.0671806	20
	PTCH1	9	cg14323293	98280076	LOC105376156	9	ENSG00000158169	97970663	rs28457693	9	98217348	G	A	0.112326	0.0802439	0.0122829	6.44649e-11	0.639573	0.0529735	1.45873e-33	0.125465	0.021836	9.1505e-09	0.0671806	20
	MYO7A	11	cg03991848	76838498	EMSY	11	ENSG00000158636	76210018	rs7121629	11	76840798	G	A	0.0745527	-0.0609508	0.0174905	0.00049251	0.548387	0.0655224	5.78811e-17	-0.111146	0.0345487	0.00129505	0.483876	8
	MYO7A	11	cg01858879	76838549	EMSY	11	ENSG00000158636	76210018	rs7121629	11	76840798	G	A	0.0745527	-0.0609508	0.0174905	0.00049251	0.598101	0.0654945	6.71956e-20	-0.101907	0.0313002	0.00113074	0.775186	12
	MYO7A	11	cg08294946	76838560	EMSY	11	ENSG00000158636	76210018	rs7121629	11	76840798	G	A	0.0745527	-0.0609508	0.0174905	0.00049251	0.636146	0.0658896	4.69417e-22	-0.0958127	0.0292306	0.00104613	0.759992	12
	MYO7A	11	cg17441778	76838677	EMSY	11	ENSG00000158636	76210018	rs7121629	11	76840798	G	A	0.0745527	-0.0609508	0.0174905	0.00049251	0.795526	0.0647687	1.12367e-34	-0.076617	0.0228539	0.000800917	0.31077	17
	MYO7A	11	cg02420069	76838749	EMSY	11	ENSG00000158636	76210018	rs7121629	11	76840798	G	A	0.0745527	-0.0609508	0.0174905	0.00049251	1.17504	0.0634297	1.29624e-76	-0.0518713	0.0151461	0.000615411	0.201974	20
	MYO7A	11	cg20062305	76839129	EMSY	11	ENSG00000158636	76210018	rs7121629	11	76840798	G	A	0.0745527	-0.0609508	0.0174905	0.00049251	1.65732	0.0579822	1.08507e-179	-0.0367767	0.0106316	0.000541815	0.167912	20
	MYO7A	11	cg08036798	76839191	EMSY	11	ENSG00000158636	76210018	rs7121629	11	76840798	G	A	0.0745527	-0.0609508	0.0174905	0.00049251	1.24197	0.0632436	7.34245e-86	-0.0490759	0.0143029	0.000600933	0.279137	20
	MYO7A	11	cg17957640	76839205	EMSY	11	ENSG00000158636	76210018	rs7121629	11	76840798	G	A	0.0745527	-0.0609508	0.0174905	0.00049251	1.35055	0.0616638	2.49459e-106	-0.0451304	0.0131136	0.000578483	0.278712	20
	MYO7A	11	cg14708990	76839217	EMSY	11	ENSG00000158636	76210018	rs7121629	11	76840798	G	A	0.0745527	-0.0609508	0.0174905	0.00049251	1.08668	0.0639598	9.72967e-65	-0.056089	0.0164304	0.000640799	0.221908	20
	MYO7A	11	cg06334307	76839476	EMSY	11	ENSG00000158636	76210018	rs7121629	11	76840798	G	A	0.0745527	-0.0609508	0.0174905	0.00049251	0.987591	0.064836	2.16399e-52	-0.0617167	0.0181678	0.000681213	0.383628	20
	MYO7A	11	cg03908908	76849564	EMSY	11	ENSG00000158636	76210018	rs77594306	11	76844399	G	T	0.0397614	-0.0776195	0.0227824	0.00065681	-0.909665	0.0887108	1.13217e-24	0.0853276	0.026391	0.00122407	0.947732	18
	FANCA	16	cg10011746	89865162	ZNF276	16	ENSG00000158805	89797059	rs1230	16	89804855	T	C	0.390656	0.237485	0.00797468	7.1149e-195	-0.189306	0.0326176	6.48285e-09	-1.2545	0.220219	1.22203e-08	0.175507	8
	NDUFS2	1	cg09070378	161183762	MPZ	1	ENSG00000158887	161277143	rs2070901	1	161185058	T	G	0.269384	-0.0204145	0.00911445	0.0251039	-0.408658	0.0356453	1.9871e-30	0.0499551	0.022725	0.0279319	0.210253	20
	RUNX1	21	cg15091747	36262896	RUNX1	21	ENSG00000159216	36758572	rs8128234	21	36470865	T	C	0.206759	-0.0539125	0.0100164	7.3499e-08	-0.483714	0.0379751	3.651e-37	0.111455	0.0224802	7.12451e-07	0.299582	20
	RUNX1	21	cg15091747	36262896	LOC100506403	21	ENSG00000159216	36758572	rs8128234	21	36470865	T	C	0.206759	-0.0539125	0.0100164	7.3499e-08	-0.483714	0.0379751	3.651e-37	0.111455	0.0224802	7.12451e-07	0.299582	20
	RUNX1	21	cg22866426	36263347	RUNX1	21	ENSG00000159216	36758572	rs8128234	21	36470865	T	C	0.206759	-0.0539125	0.0100164	7.3499e-08	-0.409094	0.0382055	9.3648e-27	0.131785	0.0274037	1.51667e-06	0.25786	20
	RUNX1	21	cg22866426	36263347	LOC100506403	21	ENSG00000159216	36758572	rs8128234	21	36470865	T	C	0.206759	-0.0539125	0.0100164	7.3499e-08	-0.409094	0.0382055	9.3648e-27	0.131785	0.0274037	1.51667e-06	0.25786	20
	RUNX1	21	cg17339910	36263625	RUNX1	21	ENSG00000159216	36758572	rs8128234	21	36470865	T	C	0.206759	-0.0539125	0.0100164	7.3499e-08	-0.338489	0.038666	2.05618e-18	0.159274	0.0347374	4.53806e-06	0.170867	20
	RUNX1	21	cg17339910	36263625	LOC100506403	21	ENSG00000159216	36758572	rs8128234	21	36470865	T	C	0.206759	-0.0539125	0.0100164	7.3499e-08	-0.338489	0.038666	2.05618e-18	0.159274	0.0347374	4.53806e-06	0.170867	20
	RUNX1	21	cg22698744	36263808	RUNX1	21	ENSG00000159216	36758572	rs8128234	21	36470865	T	C	0.206759	-0.0539125	0.0100164	7.3499e-08	-0.419361	0.0381543	4.21359e-28	0.128559	0.0265952	1.33875e-06	0.348187	20
	RUNX1	21	cg22698744	36263808	LOC100506403	21	ENSG00000159216	36758572	rs8128234	21	36470865	T	C	0.206759	-0.0539125	0.0100164	7.3499e-08	-0.419361	0.0381543	4.21359e-28	0.128559	0.0265952	1.33875e-06	0.348187	20
	ACE	17	cg04199256	61562197	ACE	17	ENSG00000159640	61576813	rs4309	17	61559923	T	C	0.387674	-0.0485023	0.00858965	1.6365e-08	-0.17624	0.0323115	4.91363e-08	0.275206	0.0701513	8.74403e-05	0.17116	10
	SMARCD2	17	cg13243168	61915833	ACE	17	ENSG00000159640	61576813	rs3020617	17	61947303	A	G	0.409543	0.0249416	0.00944758	0.0082906	0.355975	0.0323924	4.29469e-28	0.0700656	0.0272951	0.0102592	0.0779567	20
	SMARCD2	17	cg17202724	61916730	ACE	17	ENSG00000159640	61576813	rs2727286	17	61944149	A	G	0.400596	0.019946	0.00869181	0.0217446	0.229768	0.0324093	1.34533e-12	0.0868091	0.039761	0.0290156	0.493783	17
	SMARCD2	17	cg26933683	61918738	ACE	17	ENSG00000159640	61576813	rs8075277	17	61941937	C	T	0.400596	0.0183989	0.00832075	0.027022	-0.510623	0.0316241	1.19903e-58	-0.0360322	0.0164474	0.0284697	0.278818	20
	SMARCD2	17	cg19016967	61921811	ACE	17	ENSG00000159640	61576813	rs2727352	17	61953868	C	A	0.408549	0.0189956	0.00826182	0.0214936	-0.274	0.0317725	6.47631e-18	-0.0693269	0.0312059	0.0263105	0.63868	20
	CTBP1	4	cg02384251	1205914	CTBP1	4	ENSG00000159692	1224488	rs11937232	4	1207597	C	G	0.446322	0.355602	0.00919839	0	-0.290171	0.0326296	5.95479e-19	-1.22549	0.141405	4.45467e-18	0.140275	20
	CTBP1	4	cg04224041	1220556	CTBP1	4	ENSG00000159692	1224488	rs1250105	4	1203265	C	T	0.414513	-0.315827	0.00876695	3.4223e-284	0.213541	0.0339163	3.05179e-10	-1.479	0.238467	5.57095e-10	0.0808492	16
	ANKLE1	19	cg03874358	17392384	ANKLE1	19	ENSG00000160117	17395454	rs6512183	19	17405010	A	G	0.109344	-0.326407	0.0148187	1.60146e-107	0.396188	0.0576074	6.09656e-12	-0.823868	0.125497	5.20957e-11	0.987934	8
	ANKLE1	19	cg00433770	17392656	ANKLE1	19	ENSG00000160117	17395454	rs6512183	19	17405010	A	G	0.109344	-0.326407	0.0148187	1.60146e-107	0.401818	0.0567264	1.40622e-12	-0.812325	0.120463	1.54801e-11	0.560284	9
	U2AF1	21	cg24947615	44515479	U2AF1	21	ENSG00000160201	44520381	rs1060112	21	44517914	T	C	0.404573	-0.330541	0.011561	8.66846e-180	-0.210486	0.0322094	6.3642e-11	1.57037	0.246501	1.88247e-10	0.30222	5
	U2AF1	21	cg24947615	44515479	LOC102724594	21	ENSG00000160201	44520381	rs1060112	21	44517914	T	C	0.404573	-0.330541	0.011561	8.66846e-180	-0.210486	0.0322094	6.3642e-11	1.57037	0.246501	1.88247e-10	0.30222	5
	LONP1	19	cg00032366	5692159	SAFB	19	ENSG00000160633	5645767	rs2184854	19	5638815	T	C	0.346918	0.0567636	0.0083811	1.2631e-11	-0.221587	0.0338172	5.65822e-11	-0.256168	0.0543965	2.486e-06	0.509621	5
	GATAD2B	1	cg08202226	153896590	ADAR	1	ENSG00000160710	154577506	rs1043608	1	153909069	C	G	0.291252	0.020899	0.00862669	0.0154099	-0.711691	0.0340146	3.29882e-97	-0.0293653	0.0122024	0.0161052	0.544802	20
	ADAR	1	cg27530370	154589288	ADAR	1	ENSG00000160710	154577506	rs3766922	1	154577055	G	T	0.471173	-0.170502	0.00789924	2.50656e-103	0.249899	0.0320268	6.05396e-15	-0.682283	0.0929787	2.16711e-13	0.134576	8
	LARS2	3	cg21211645	45590039	CCR5	3	ENSG00000160791	46414665	rs6771080	3	45498726	C	T	0.378728	-0.020209	0.00908352	0.0260947	0.201877	0.034313	4.01925e-09	-0.100106	0.0481049	0.0374355	0.902342	10
	CCR5	3	cg17786516	46410422	CCR5	3	ENSG00000160791	46414665	rs71325091	3	45932407	A	G	0.12326	-0.106252	0.0130971	4.95478e-16	0.34247	0.05364	1.71844e-10	-0.310252	0.0618376	5.24304e-07	0.0580473	19
	LMNA	1	cg08881019	156096178	UBQLN4	1	ENSG00000160803	156014338	rs2908712	1	156102100	A	C	0.0646123	0.0677988	0.030335	0.0254173	0.682866	0.0823142	1.07815e-16	0.0992856	0.046007	0.0309237	0.128283	6
	LMNA	1	cg11203905	156107559	UBQLN4	1	ENSG00000160803	156014338	rs4641	1	156107534	T	C	0.224652	0.0551805	0.0159003	0.00051968	0.248221	0.0362671	7.68763e-12	0.222304	0.0718213	0.00196654	0.199449	3
	CCT3	1	cg05532239	156309258	UBQLN4	1	ENSG00000160803	156014338	rs7542993	1	156224726	A	C	0.536779	-0.0384127	0.0131903	0.00358893	0.25236	0.0320899	3.71591e-15	-0.152214	0.0557364	0.00631496	0.572487	10
	NTRK1	1	cg26575633	156846336	UBQLN4	1	ENSG00000160803	156014338	rs6334	1	156846233	A	G	0.196819	-0.0378811	0.0163832	0.0207667	0.325624	0.0302489	5.04674e-27	-0.116334	0.0514606	0.0237816	0.611841	16
	TCF3	19	cg23009327	1630248	PWWP3A	19	ENSG00000160953	1332160	rs11084904	19	1625811	C	T	0.246521	0.0319497	0.0114449	0.00524481	-0.642885	0.0355791	5.57265e-73	-0.0496973	0.0180137	0.00580018	0.0979672	19
	CUX1	7	cg02611466	101901707	ALKBH4	7	ENSG00000160993	102101004	rs2021739	7	101901733	T	C	0.0745527	0.0410088	0.016263	0.0116822	-0.591248	0.0724111	3.21029e-16	-0.0693597	0.028788	0.0159821	0.36198	9
	MAPK9	5	cg01192746	179717478	MRNIP	5	ENSG00000161010	179275304	rs35703820	5	179717446	T	C	0.157058	0.0233923	0.0109627	0.0328592	0.524639	0.0428378	1.7408e-34	0.0445874	0.0212106	0.0355417	0.297148	20
	HNRNPH1	5	cg11517094	179051568	SQSTM1	5	ENSG00000161011	179249233	rs34436769	5	179037556	C	T	0.0974155	0.0963256	0.0138236	3.2102e-12	-0.33294	0.0554389	1.90705e-09	-0.289318	0.0635984	5.38639e-06	0.0637147	11
	CUX1	7	cg19248407	101662116	PSMC2	7	ENSG00000161057	102997271	rs149429270	7	102805625	C	T	0.0516899	0.0978771	0.0210706	3.3975e-06	-0.545752	0.0924057	3.50423e-09	-0.179344	0.0491193	0.000261036	0.394207	11
	CUX1	7	cg18088486	101837148	PSMC2	7	ENSG00000161057	102997271	rs4339567	7	102375279	C	T	0.176938	0.0241341	0.0100988	0.0168576	-0.290139	0.0419777	4.78748e-12	-0.0831813	0.0368286	0.0239081	0.109384	10
	AXIN1	16	cg08823186	347294	POLR3K	16	ENSG00000161980	100017	rs214251	16	347326	A	G	0.213718	0.0290223	0.0116229	0.0125249	0.614356	0.0386551	7.0563e-57	0.0472403	0.0191509	0.0136349	0.06237	20
	AXIN1	16	cg04322644	392392	POLR3K	16	ENSG00000161980	100017	rs3916990	16	372597	G	A	0.352883	0.0579968	0.010105	9.50129e-09	0.628332	0.0315816	4.45288e-88	0.0923028	0.0167381	3.49719e-08	0.0939973	20
	STUB1	16	cg04861096	729354	POLR3K	16	ENSG00000161980	100017	rs12600184	16	729825	G	A	0.39165	0.0263549	0.0121039	0.0294508	0.625346	0.0324247	7.02577e-83	0.0421445	0.0194784	0.0304909	0.670031	20
	STUB1	16	cg17328659	729498	POLR3K	16	ENSG00000161980	100017	rs12600184	16	729825	G	A	0.39165	0.0263549	0.0121039	0.0294508	0.220982	0.0341879	1.02143e-10	0.119263	0.0577973	0.0390683	0.45927	13
	TSC2	16	cg09123625	2097210	CCNF	16	ENSG00000162063	2494125	rs2369090	16	2091600	T	C	0.16004	0.061933	0.014779	2.7822e-05	-0.287797	0.045532	2.60276e-10	-0.215197	0.0616132	0.000478154	0.232393	8
	TSC2	16	cg04515572	2107413	CCNF	16	ENSG00000162063	2494125	rs45477195	16	2115481	T	C	0.100398	0.059578	0.0198978	0.00275166	-0.59315	0.0573857	4.83307e-25	-0.100443	0.0349252	0.00402798	0.0642836	20
	TSC2	16	cg02851047	2132723	CCNF	16	ENSG00000162063	2494125	rs12926737	16	2146282	C	T	0.198807	0.0506693	0.0143539	0.00041556	-0.545086	0.0410516	3.10303e-40	-0.0929566	0.027248	0.000646065	0.484005	20
	PKD1	16	cg07568117	2139114	CCNF	16	ENSG00000162063	2494125	rs34123233	16	2144299	G	T	0.199801	0.0496503	0.0140343	0.00040348	0.524019	0.0423633	3.81477e-35	0.0947491	0.0278558	0.000670382	0.517296	20
	PKD1	16	cg05598886	2140431	CCNF	16	ENSG00000162063	2494125	rs7206195	16	2145280	T	C	0.198807	0.0499517	0.0143334	0.00049214	0.586387	0.0418615	1.3971e-44	0.0851856	0.0251886	0.000719849	0.404585	20
	PKD1	16	cg07036112	2140438	CCNF	16	ENSG00000162063	2494125	rs7206195	16	2145280	T	C	0.198807	0.0499517	0.0143334	0.00049214	0.3099	0.0414671	7.81503e-14	0.161187	0.0510332	0.00158602	0.673911	20
	PKD1	16	cg01965047	2140870	CCNF	16	ENSG00000162063	2494125	rs258281	16	2191734	A	G	0.184891	0.0528933	0.0144929	0.00026265	0.260068	0.041532	3.80372e-10	0.203383	0.0645016	0.00161525	0.951828	12
	CCNF	16	cg00591660	2478353	CCNF	16	ENSG00000162063	2494125	rs4278751	16	2471514	G	A	0.336978	0.137572	0.0093979	1.59312e-48	-0.363389	0.0350358	3.32755e-25	-0.378581	0.0447339	2.60699e-17	0.127857	13
	CCNF	16	cg06361108	2478781	CCNF	16	ENSG00000162063	2494125	rs8051770	16	2462722	T	C	0.361829	0.138049	0.00929483	6.73239e-50	0.349599	0.0341201	1.23174e-24	0.394877	0.0468203	3.34366e-17	0.353216	13
	CCNF	16	cg10505740	2478800	CCNF	16	ENSG00000162063	2494125	rs8052046	16	2484783	A	C	0.369781	0.136724	0.00925824	2.363e-49	0.468667	0.0338174	1.12632e-43	0.291729	0.0288678	5.21166e-24	0.150796	13
	RBBP4	1	cg13641837	33116556	RBBP4	1	ENSG00000162521	33131500	rs360038	1	33188265	A	G	0.0337972	-0.101748	0.0211184	1.45e-06	-0.646165	0.0856901	4.67401e-14	0.157465	0.0387842	4.90652e-05	0.229385	11
	USP1	1	cg08107208	62901199	USP1	1	ENSG00000162607	62909721	rs111337204	1	63146249	A	C	0.303181	-0.118408	0.00918347	4.89061e-38	0.261304	0.0332497	3.8773e-15	-0.453142	0.0675268	1.93875e-11	0.0772563	9
	USP1	1	cg10830713	62904021	USP1	1	ENSG00000162607	62909721	rs12124284	1	62934027	A	G	0.311133	-0.117726	0.00932971	1.6718e-36	0.197208	0.0349407	1.66065e-08	-0.596964	0.115866	2.57487e-07	0.464276	6
	USP1	1	cg26877327	62907616	USP1	1	ENSG00000162607	62909721	rs1168107	1	63161173	A	T	0.308151	-0.113961	0.0083758	3.68898e-42	-0.19179	0.0331407	7.15969e-09	0.594198	0.111577	1.00713e-07	0.576537	8
	FUBP1	1	cg08491437	78442533	FUBP1	1	ENSG00000162613	78427267	rs17391694	1	78623626	T	C	0.0964215	-0.0682954	0.0128947	1.1811e-07	0.271984	0.0472779	8.77348e-09	-0.251101	0.0644424	9.75854e-05	0.308841	3
	FUBP1	1	cg22814740	78442554	FUBP1	1	ENSG00000162613	78427267	rs17391694	1	78623626	T	C	0.0964215	-0.0682954	0.0128947	1.1811e-07	0.527134	0.0463027	4.99487e-30	-0.12956	0.0269796	1.56972e-06	0.515346	18
	IKBKE	1	cg11166312	206654246	MAPKAPK2	1	ENSG00000162889	206882958	rs11118087	1	206656577	A	G	0.277336	-0.0307586	0.0130798	0.0186929	0.607048	0.035106	5.41616e-67	-0.0506691	0.021745	0.0197982	0.916191	20
	XPO1	2	cg15711740	61764176	REL	2	ENSG00000162924	61129650	rs12478038	2	61721966	A	G	0.390656	0.0241405	0.0088291	0.0062532	0.283515	0.0322254	1.39421e-18	0.0851472	0.0326108	0.00902739	0.100994	20
	GEN1	2	cg03935872	17935919	SMC6	2	ENSG00000163029	17913294	rs7600252	2	17980667	T	C	0.0427435	0.213572	0.0190628	3.91486e-29	0.385394	0.0694646	2.88846e-08	0.554166	0.111461	6.63194e-07	0.080533	3
	EPHX1	1	cg00524289	225996377	H3-3A	1	ENSG00000163041	226254627	rs4653436	1	225995211	A	G	0.329026	-0.0505477	0.0167133	0.00249127	0.322392	0.0347422	1.70213e-20	-0.156789	0.0545255	0.00403353	0.145332	18
	TGFBR2	3	cg17546721	30646532	TGFBR2	3	ENSG00000163513	30691814	rs2372090	3	30639806	T	G	0.166998	-0.036304	0.0107644	0.000744621	-0.692979	0.0407438	7.13809e-65	0.0523883	0.015836	0.000939017	0.0502764	20
	SUCLG1	2	cg12158889	84663044	SUCLG1	2	ENSG00000163541	84668908	rs6719880	2	84673355	A	G	0.055666	0.18838	0.019172	8.71783e-23	-0.476708	0.0747889	1.84099e-10	-0.395169	0.0738986	8.92053e-08	0.200292	9
	AIM2	1	cg27541604	159046451	IFI16	1	ENSG00000163565	158997351	rs76706394	1	159068032	T	C	0.0407555	0.285289	0.0173434	8.47032e-61	-0.468719	0.0756755	5.87301e-10	-0.608657	0.105004	6.77117e-09	0.0713363	4
	AIM2	1	cg00490406	159046773	AIM2	1	ENSG00000163568	159074580	rs1935067	1	159050103	A	G	0.0427435	-0.379167	0.016356	6.88546e-119	-0.771503	0.0731144	4.9732e-26	0.491466	0.0511736	7.69795e-22	0.0746491	20
	RCHY1	4	cg03209871	76438412	RCHY1	4	ENSG00000163743	76422110	rs11727806	4	76457068	A	G	0.2167	0.482341	0.00925156	0	-0.455044	0.0397413	2.34691e-30	-1.05999	0.0947803	4.90402e-29	0.267152	16
	TF	3	cg18286850	133464713	TOPBP1	3	ENSG00000163781	133348878	rs4994582	3	133437566	G	C	0.470179	0.0617887	0.00856202	5.33031e-13	0.204386	0.0326633	3.9157e-10	0.302314	0.0639458	2.27132e-06	0.302252	11
	DTX3L	3	cg02519879	122286677	DTX3L	3	ENSG00000163840	122288567	rs56403232	3	122356700	G	T	0.251491	0.11093	0.00945162	8.27466e-32	-0.212177	0.0381638	2.70327e-08	-0.522818	0.104055	5.0494e-07	0.388676	5
	EIF4G1	3	cg06294803	184033282	POLR2H	3	ENSG00000163882	184082945	rs55829914	3	184047354	G	A	0.234592	-0.062801	0.0094897	3.6458e-11	0.211883	0.036968	9.9531e-09	-0.296395	0.0684116	1.47415e-05	0.0563877	13
	EIF4G1	3	cg05272594	184048832	POLR2H	3	ENSG00000163882	184082945	rs111468026	3	184048097	C	G	0.0218688	-0.0706278	0.0266279	0.00799218	0.704369	0.105485	2.43169e-11	-0.100271	0.0406771	0.0136995	0.162964	7
	BCL6	3	cg23655939	187454477	RFC4	3	ENSG00000163918	186516258	rs2229362	3	187446211	T	C	0.139165	0.0306682	0.0127891	0.0164849	0.408142	0.0444647	4.35097e-20	0.075141	0.0323865	0.0203338	0.916529	19
	TEX264	3	cg19095143	51721872	TKT	3	ENSG00000163931	53274395	rs56108136	3	52653260	C	T	0.0228628	0.189753	0.0522189	0.00027928	0.657947	0.0830825	2.39033e-15	0.288402	0.087323	0.000957588	0.192904	10
	TKT	3	cg04860291	53286651	TKT	3	ENSG00000163931	53274395	rs7633966	3	53289527	G	T	0.416501	-0.429783	0.0116979	1.66097e-295	0.192149	0.0335732	1.04482e-08	-2.23672	0.395523	1.55769e-08	0.276782	14
	TEX264	3	cg19095143	51721872	PRKCD	3	ENSG00000163932	53208379	rs56108136	3	52653260	C	T	0.0228628	-0.0735454	0.0323077	0.0228221	0.657947	0.0830825	2.39033e-15	-0.11178	0.0510923	0.0286838	0.128043	11
	PRKCD	3	cg23168971	53195148	PRKCD	3	ENSG00000163932	53208379	rs9862206	3	53194319	C	T	0.028827	0.114633	0.0203525	1.7772e-08	-0.435509	0.0710363	8.74428e-10	-0.263217	0.0634604	3.3579e-05	0.931833	8
	TKT	3	cg00748718	53283691	PRKCD	3	ENSG00000163932	53208379	rs7630080	3	53520140	G	A	0.0695825	0.0986133	0.016042	7.88631e-10	0.352677	0.0646444	4.87956e-08	0.279614	0.0685258	4.49562e-05	0.148474	8
	TFRC	3	cg16311045	195800273	RNF168	3	ENSG00000163961	196213146	rs11917856	3	195838331	T	C	0.373757	-0.0204241	0.00924085	0.0270913	-0.230802	0.0321617	7.16245e-13	0.088492	0.0418939	0.0346617	0.397452	20
	CCR5	3	cg22984586	46411541	CDC25A	3	ENSG00000164045	48214264	rs62262091	3	47693664	T	C	0.0874752	-0.0502923	0.0145227	0.00053419	0.376043	0.0556586	1.41621e-11	-0.133741	0.0433975	0.00205781	0.268089	11
	DHX30	3	cg04035392	47866155	CDC25A	3	ENSG00000164045	48214264	rs5016900	3	47822877	C	G	0.255467	0.061301	0.00934124	5.29489e-11	-0.500916	0.0374091	6.89931e-41	-0.122378	0.0207675	3.79794e-09	0.0674573	20
	TREX1	3	cg09692335	48507596	CDC25A	3	ENSG00000164045	48214264	rs17303478	3	47897367	C	G	0.0328032	0.0709234	0.0238158	0.00290136	0.538348	0.0853601	2.84889e-10	0.131743	0.0489225	0.00708364	0.244913	7
	GPX1	3	cg18642234	49394622	CDC25A	3	ENSG00000164045	48214264	rs4974078	3	49009386	T	C	0.50497	0.0225259	0.00794566	0.00458257	0.177321	0.0315755	1.95673e-08	0.127035	0.0501956	0.0113804	0.434551	3
	GPX1	3	cg24011261	49396226	ATRIP	3	ENSG00000164053	48497614	rs111903592	3	49427319	C	G	0.335984	0.0732546	0.00946002	9.66415e-15	-0.242777	0.0351205	4.75544e-12	-0.301736	0.0585118	2.51144e-07	0.629202	4
	GPX1	3	cg24011261	49396226	ATRIP-TREX1	3	ENSG00000164053	48497614	rs111903592	3	49427319	C	G	0.335984	0.0732546	0.00946002	9.66415e-15	-0.242777	0.0351205	4.75544e-12	-0.301736	0.0585118	2.51144e-07	0.629202	4
	GPX1	3	cg05551922	49396232	ATRIP	3	ENSG00000164053	48497614	rs7648841	3	49416825	A	G	0.335984	0.0716666	0.00942758	2.92041e-14	-0.205697	0.0351997	5.10475e-09	-0.348408	0.0752015	3.60409e-06	0.7335	3
	GPX1	3	cg05551922	49396232	ATRIP-TREX1	3	ENSG00000164053	48497614	rs7648841	3	49416825	A	G	0.335984	0.0716666	0.00942758	2.92041e-14	-0.205697	0.0351997	5.10475e-09	-0.348408	0.0752015	3.60409e-06	0.7335	3
	RHOA	3	cg18094221	49448445	ATRIP	3	ENSG00000164053	48497614	rs7621003	3	49411404	C	T	0.431412	-0.0609523	0.00877517	3.7579e-12	-0.191347	0.0324618	3.75757e-09	0.318544	0.0708768	6.97904e-06	0.122284	4
	RHOA	3	cg18094221	49448445	ATRIP-TREX1	3	ENSG00000164053	48497614	rs7621003	3	49411404	C	T	0.431412	-0.0609523	0.00877517	3.7579e-12	-0.191347	0.0324618	3.75757e-09	0.318544	0.0708768	6.97904e-06	0.122284	4
	TRAIP	3	cg01598046	49894152	ATRIP	3	ENSG00000164053	48497614	rs149065620	3	48603508	A	C	0.0139165	-0.179399	0.0520691	0.00057021	-0.75483	0.137698	4.21024e-08	0.237668	0.0814749	0.0035333	0.66143	3
	TRAIP	3	cg01598046	49894152	ATRIP-TREX1	3	ENSG00000164053	48497614	rs149065620	3	48603508	A	C	0.0139165	-0.179399	0.0520691	0.00057021	-0.75483	0.137698	4.21024e-08	0.237668	0.0814749	0.0035333	0.66143	3
	PTTG1	5	cg26775866	159849193	PTTG1	5	ENSG00000164611	159852288	rs1862392	5	159848193	A	T	0.251491	-0.131772	0.0131968	1.76941e-23	0.215688	0.0363367	2.92375e-09	-0.610939	0.119737	3.35461e-07	0.511023	15
	NOS3	7	cg21932452	150702471	CDK5	7	ENSG00000164885	150753258	rs2070744	7	150690079	C	T	0.43837	0.0274544	0.0123613	0.026351	0.186144	0.0328642	1.47847e-08	0.14749	0.0713301	0.0386668	0.154042	7
	FXN	9	cg02268013	71650331	FXN	9	ENSG00000165060	71682634	rs79702853	9	71704646	A	G	0.0178926	-0.107211	0.0323393	0.00091578	1.26719	0.10997	1.01022e-30	-0.0846054	0.0265557	0.00144272	0.0852229	17
	GSR	8	cg06049177	30583924	WRN	8	ENSG00000165392	30961301	rs8190893	8	30583904	T	C	0.0636183	-0.0405065	0.0173031	0.0192322	0.637645	0.067688	4.49593e-21	-0.0635252	0.0279613	0.0230925	0.204105	12
	SURF1	9	cg21241477	136223965	TSC1	9	ENSG00000165699	135793377	rs658517	9	136222490	G	A	0.465209	-0.017813	0.00798719	0.0257342	0.877226	0.028252	1.13911e-211	-0.0203061	0.00912851	0.0261169	0.129093	20
	HNRNPF	10	cg05101083	43904940	RET	10	ENSG00000165731	43599137	rs7092125	10	43887423	A	G	0.15507	0.0259437	0.010876	0.0170606	-0.472456	0.0448052	5.37596e-26	-0.0549124	0.0236019	0.019986	0.117576	20
	CRY2	11	cg23097878	45879730	PSMC3	11	ENSG00000165916	47444156	rs35705366	11	47024533	A	T	0.0656064	0.0854359	0.0178162	1.6235e-06	0.405871	0.0634913	1.63147e-10	0.2105	0.0548744	0.000125037	0.10434	3
	PSMC3	11	cg23159857	47447411	PSMC3	11	ENSG00000165916	47444156	rs7945473	11	47589707	T	C	0.356859	0.102474	0.00846651	1.01329e-33	-0.196886	0.0336103	4.68721e-09	-0.520472	0.0987086	1.34351e-07	0.169876	8
	PSMC3	11	cg17471760	47448223	PSMC3	11	ENSG00000165916	47444156	rs755554	11	47432034	G	C	0.333002	0.109465	0.00845458	2.4305e-38	0.24685	0.0326165	3.78295e-14	0.443447	0.067869	6.40944e-11	0.604119	20
	PSMC3	11	cg09580214	47448534	PSMC3	11	ENSG00000165916	47444156	rs7119556	11	47461480	T	C	0.294235	-0.125251	0.00882221	9.53494e-46	-0.915518	0.0319707	2.38417e-180	0.136809	0.0107556	4.59239e-37	0.150555	20
	FBN1	15	cg22543374	48732134	FBN1	15	ENSG00000166147	48819274	rs56686382	15	48766250	C	G	0.253479	-0.196072	0.00916925	1.89899e-101	-0.344064	0.0374261	3.81465e-20	0.56987	0.0674743	3.02153e-17	0.419403	20
	NFKB2	10	cg23779220	104159695	POLL	10	ENSG00000166169	103343333	rs76302201	10	104181366	C	G	0.0616302	-0.0388207	0.0170866	0.0230865	-2.07467	0.0529103	0	0.0187118	0.00824962	0.0233173	0.0543231	20
	SMPD1	11	cg18477969	6415462	APBB1	11	ENSG00000166313	6428499	rs1050239	11	6415463	A	G	0.207753	0.0207384	0.00979522	0.0342429	-0.754921	0.036474	3.64841e-95	-0.027471	0.0130429	0.0351862	0.637389	18
	ATMIN	16	cg08120592	81069184	ATMIN	16	ENSG00000166454	81075207	rs11150337	16	81069317	A	G	0.101392	0.159652	0.0139671	2.94069e-30	0.373924	0.0561185	2.68093e-11	0.426964	0.0741709	8.58795e-09	0.0612136	20
	MCM7	7	cg05287409	99690806	MCM7	7	ENSG00000166508	99694957	rs77515038	7	99684526	A	G	0.0666004	0.556499	0.0188455	1.20408e-191	0.460557	0.0817346	1.75279e-08	1.20832	0.218308	3.11378e-08	0.645048	13
	MCM7	7	cg07461273	99697172	MCM7	7	ENSG00000166508	99694957	rs115073631	7	99694784	G	C	0.0666004	0.56571	0.0187307	2.20953e-200	0.618221	0.08454	2.61698e-13	0.915061	0.128748	1.18252e-12	0.175089	16
	TK2	16	cg07512993	66582592	TK2	16	ENSG00000166548	66564176	rs7193473	16	66600479	A	G	0.136183	0.696058	0.011434	0	-0.554844	0.0491035	1.31998e-29	-1.25451	0.11292	1.12512e-28	0.245885	20
	TK2	16	cg01758899	66583237	TK2	16	ENSG00000166548	66564176	rs61066285	16	66631542	G	A	0.137177	0.705711	0.0116947	0	-0.441203	0.0507351	3.43151e-18	-1.59951	0.185832	7.48059e-18	0.0831141	20
	TK2	16	cg01931893	66584178	TK2	16	ENSG00000166548	66564176	rs725131	16	66585710	G	C	0.135189	0.712605	0.0115019	0	-0.487863	0.0498778	1.3565e-22	-1.46067	0.151184	4.39399e-22	0.0636409	20
	TK2	16	cg16376828	66584228	TK2	16	ENSG00000166548	66564176	rs725131	16	66585710	G	C	0.135189	0.712605	0.0115019	0	-0.521057	0.0498694	1.48968e-25	-1.36761	0.13274	6.83358e-25	0.111948	20
	CS	12	cg26734620	56694298	MARS1	12	ENSG00000166986	57890290	rs143999261	12	57071770	A	G	0.0208748	0.144488	0.0436915	0.00094301	0.585211	0.0847904	5.13275e-12	0.246899	0.0827872	0.00286065	0.207373	3
	NOD2	16	cg08554257	50730737	NOD2	16	ENSG00000167207	50747251	rs9926569	16	50716307	C	T	0.266402	0.779373	0.00773488	0	0.194099	0.0346955	2.21437e-08	4.01534	0.718853	2.32684e-08	0.506087	3
	CSF3	17	cg23207054	38171530	CDK12	17	ENSG00000167258	37669462	rs12453732	17	38177839	C	A	0.39662	0.0543969	0.00862294	2.8193e-10	0.211991	0.0330358	1.38979e-10	0.2566	0.0570398	6.83959e-06	0.0809134	20
	NUP98	11	cg09677763	3817793	RRM1	11	ENSG00000167325	4138021	rs61877632	11	3789544	A	G	0.0745527	-0.0357798	0.0162961	0.0281206	0.621785	0.0655224	2.31784e-21	-0.0575437	0.026901	0.0324282	0.104366	14
	RRM1	11	cg17163839	4115579	RRM1	11	ENSG00000167325	4138021	rs10767845	11	4156922	T	C	0.347913	0.363103	0.00809794	0	-0.313453	0.034055	3.4382e-20	-1.1584	0.128478	1.9451e-19	0.248162	20
	ZNF469	16	cg27465746	88502519	CDT1	16	ENSG00000167513	88872643	rs8045886	16	88508781	G	C	0.254473	0.024685	0.0112062	0.0276089	-0.20191	0.0364396	3.00845e-08	-0.122258	0.059726	0.0406607	0.595508	5
	CDT1	16	cg04376887	88868839	CDT1	16	ENSG00000167513	88872643	rs837763	16	88853729	C	T	0.432406	0.0526413	0.00927632	1.3885e-08	-0.356361	0.0314859	1.06763e-29	-0.147719	0.0291194	3.91862e-07	0.308881	20
	CDT1	16	cg26787539	88868869	CDT1	16	ENSG00000167513	88872643	rs2926776	16	88858602	A	G	0.406561	0.0494439	0.00939891	1.4359e-07	-0.336175	0.0319812	7.63527e-26	-0.147078	0.0312641	2.54658e-06	0.461392	20
	CDT1	16	cg00202760	88871911	CDT1	16	ENSG00000167513	88872643	rs551118	16	88856084	C	G	0.409543	0.0467254	0.00940793	6.81371e-07	-0.278329	0.0323171	7.15246e-18	-0.167878	0.0390192	1.68917e-05	0.110696	20
	CHAF1A	19	cg19682666	4443084	CHAF1A	19	ENSG00000167670	4423837	rs1044510	19	4457650	T	C	0.276342	0.213015	0.00888251	4.34832e-127	0.204418	0.0362206	1.66443e-08	1.04206	0.189685	3.93791e-08	0.203178	6
	GPT	8	cg09265054	145728138	GPT	8	ENSG00000167701	145730456	rs11774212	8	145686505	C	T	0.501988	-0.0221446	0.00833632	0.00789799	-0.204339	0.0319721	1.64627e-10	0.108372	0.0441801	0.0141687	0.330617	20
	GPT	8	cg16587265	145728203	GPT	8	ENSG00000167701	145730456	rs4244613	8	145741765	A	G	0.425447	-0.0278575	0.00817175	0.00065201	-0.232043	0.0320178	4.25139e-13	0.120053	0.038918	0.00203707	0.279179	20
	GPT	8	cg23793500	145728285	GPT	8	ENSG00000167701	145730456	rs4251691	8	145737816	T	C	0.454274	-0.0204689	0.00796268	0.0101523	-0.16984	0.0311188	4.82076e-08	0.120519	0.0518234	0.020042	0.207053	15
	GPT	8	cg06110286	145728587	GPT	8	ENSG00000167701	145730456	rs3757966	8	145744618	A	G	0.459245	-0.0207213	0.00794588	0.00911262	-0.268763	0.0312393	7.74173e-18	0.0770986	0.030893	0.012572	0.198752	20
	GPT	8	cg17869161	145729373	GPT	8	ENSG00000167701	145730456	rs2721173	8	145744429	T	C	0.461233	-0.021942	0.00796097	0.00584772	-0.203309	0.0317291	1.47772e-10	0.107925	0.0426258	0.0113444	0.124065	20
	GPT	8	cg17465115	145730818	GPT	8	ENSG00000167701	145730456	rs12542925	8	145892022	A	G	0.0964215	-0.0417431	0.0140106	0.00288813	-0.707221	0.0564581	5.34928e-36	0.0590241	0.0203634	0.00374904	0.294575	20
	GPT	8	cg02185216	145731186	GPT	8	ENSG00000167701	145730456	rs12542925	8	145892022	A	G	0.0964215	-0.0417431	0.0140106	0.00288813	-1.17959	0.0536081	2.6387e-107	0.0353878	0.0119859	0.00315255	0.428552	20
	GPT	8	cg15640870	145731409	GPT	8	ENSG00000167701	145730456	rs12542925	8	145892022	A	G	0.0964215	-0.0417431	0.0140106	0.00288813	-1.32067	0.0520841	7.62013e-142	0.0316075	0.0106817	0.00308595	0.801375	20
	RECQL4	8	cg19996418	145737578	GPT	8	ENSG00000167701	145730456	rs2721173	8	145744429	T	C	0.461233	-0.021942	0.00796097	0.00584772	-0.204819	0.0315497	8.47351e-11	0.107129	0.0422262	0.01118	0.111483	20
	OTUB1	11	cg03741506	63764804	OTUB1	11	ENSG00000167770	63761304	rs74462137	11	63867375	A	G	0.0646123	0.0533519	0.0182076	0.00338744	-0.543821	0.0666244	3.28202e-16	-0.0981056	0.0355728	0.00581775	0.478005	14
	TK1	17	cg25069807	76171191	TK1	17	ENSG00000167900	76176737	rs9897269	17	76176167	T	C	0.0377734	-0.047445	0.0201945	0.0188037	-1.82702	0.0834043	2.29751e-106	0.0259685	0.0111166	0.0194911	0.262637	10
	TK1	17	cg06098276	76171208	TK1	17	ENSG00000167900	76176737	rs12449983	17	76168857	T	G	0.0328032	-0.0648283	0.0227707	0.00441334	-1.67585	0.0854776	1.382e-85	0.0386838	0.0137301	0.00484068	0.151776	10
	TRRAP	7	cg03856969	98600799	COPS6	7	ENSG00000168090	99688200	rs7802107	7	98694026	T	C	0.054672	-0.0611597	0.018956	0.00125358	-0.502891	0.0810656	5.52191e-10	0.121616	0.0424874	0.00420436	0.0703123	3
	MCM7	7	cg05287409	99690806	COPS6	7	ENSG00000168090	99688200	rs77515038	7	99684526	A	G	0.0666004	-0.816291	0.0185351	0	0.460557	0.0817346	1.75279e-08	-1.7724	0.31711	2.28092e-08	0.459822	13
	MCM7	7	cg07461273	99697172	COPS6	7	ENSG00000168090	99688200	rs115073631	7	99694784	G	C	0.0666004	-0.836951	0.0184062	0	0.618221	0.08454	2.61698e-13	-1.35381	0.187508	5.19898e-13	0.192042	16
	RBPJ	4	cg01880437	26321873	RBPJ	4	ENSG00000168214	26300809	rs7657866	4	26322042	A	G	0.0944334	-0.0550571	0.0132152	3.0972e-05	-0.367209	0.0550322	2.51273e-11	0.149934	0.042427	0.000409434	0.084967	9
	POLR3D	8	cg04905210	22102083	POLR3D	8	ENSG00000168495	22106051	rs13282783	8	22088975	T	C	0.33996	-0.0858787	0.00855161	9.92296e-24	0.244868	0.0359567	9.75422e-12	-0.350714	0.0622239	1.73716e-08	0.149669	14
	PRPF19	11	cg07588442	60673866	FEN1	11	ENSG00000168496	61562412	rs2074417	11	60697643	T	C	0.390656	-0.0229017	0.00822382	0.00535607	0.90423	0.0278619	4.75731e-231	-0.0253273	0.00912825	0.00552689	0.606787	20
	PRPF19	11	cg00778920	60674370	FEN1	11	ENSG00000168496	61562412	rs7943382	11	60639934	G	A	0.389662	-0.023779	0.0082463	0.00393158	0.510986	0.0321025	4.80371e-57	-0.0465356	0.0164007	0.00454805	0.86472	20
	PRPF19	11	cg00475085	60674473	FEN1	11	ENSG00000168496	61562412	rs482584	11	60664398	C	T	0.301193	0.0211604	0.00879486	0.0161283	-0.35982	0.0363595	4.32555e-23	-0.0588084	0.0251544	0.0193926	0.463531	20
	KAT2A	17	cg16550651	40268381	STAT3	17	ENSG00000168610	40502964	rs2285657	17	40272594	A	C	0.235586	-0.0687762	0.0105469	6.98398e-11	0.215968	0.0387534	2.50565e-08	-0.318456	0.0751686	2.26977e-05	0.184651	5
	NAGLU	17	cg09397798	40696263	STAT3	17	ENSG00000168610	40502964	rs6503714	17	40787608	G	T	0.0487078	-0.0486219	0.0170508	0.00434998	-0.626078	0.0686984	7.98225e-20	0.0776611	0.0285363	0.00649895	0.695765	12
	MAP2K1	15	cg05866062	66678927	MAP2K1	15	ENSG00000169032	66731902	rs7166547	15	66684390	T	C	0.189861	0.108105	0.0155551	3.658e-12	-0.260325	0.0424315	8.50618e-10	-0.41527	0.0902878	4.23699e-06	0.0719889	17
	NSMCE1	16	cg12391783	27269148	NSMCE1	16	ENSG00000169189	27258213	rs34213837	16	27287749	C	T	0.276342	-0.0764134	0.0130527	4.79309e-09	-0.227892	0.0361789	2.99511e-10	0.335305	0.0781927	1.80136e-05	0.0850988	20
	NSMCE1	16	cg06285337	27281406	NSMCE1	16	ENSG00000169189	27258213	rs4569287	16	27208673	A	G	0.50994	0.0483214	0.0118522	4.562e-05	0.184361	0.0332515	2.94907e-08	0.262102	0.0797977	0.00102134	0.565229	7
	CYP1A1	15	cg05549655	75019143	SIN3A	15	ENSG00000169375	75704951	rs12903896	15	75052495	C	T	0.404573	-0.0265974	0.00821973	0.00121302	0.205655	0.0345026	2.51356e-09	-0.12933	0.0454783	0.00445815	0.490546	10
	CYP1A1	15	cg12101586	75019203	SIN3A	15	ENSG00000169375	75704951	rs11072508	15	75062397	C	T	0.394632	-0.0236227	0.00819208	0.00393158	0.192506	0.0344818	2.36632e-08	-0.122711	0.0478963	0.0104063	0.462216	11
	CYP1A1	15	cg11924019	75019283	SIN3A	15	ENSG00000169375	75704951	rs12903896	15	75052495	C	T	0.404573	-0.0265974	0.00821973	0.00121302	0.240357	0.0340525	1.68409e-12	-0.110658	0.0376203	0.00326687	0.121596	20
	CYP1A1	15	cg18092474	75019302	SIN3A	15	ENSG00000169375	75704951	rs12903896	15	75052495	C	T	0.404573	-0.0265974	0.00821973	0.00121302	0.202297	0.0344322	4.22258e-09	-0.131477	0.0463869	0.00459178	0.59493	4
	KIF22	16	cg00399295	29813630	INO80E	16	ENSG00000169592	30011864	rs7201519	16	29859977	G	A	0.129225	-0.140885	0.0116296	8.86092e-34	0.277081	0.0461018	1.85291e-09	-0.508462	0.0944391	7.28412e-08	0.514395	3
	INO80E	16	cg06295687	30006300	INO80E	16	ENSG00000169592	30011864	rs8054556	16	29958216	A	G	0.452286	-0.30273	0.00781218	0	0.188751	0.0324953	6.30126e-09	-1.60386	0.279205	9.22559e-09	0.984401	6
	SLC25A10	17	cg17913115	79680063	CENPX	17	ENSG00000169689	79979280	rs36000407	17	79647875	C	G	0.261431	0.0294607	0.00996977	0.00312669	0.607411	0.0381551	4.63782e-57	0.048502	0.0166939	0.00366818	0.182481	20
	SLC25A10	17	cg09996840	79680718	CENPX	17	ENSG00000169689	79979280	rs6565624	17	79677750	C	T	0.270378	0.0308358	0.0099586	0.00195886	1.08327	0.0329103	1.30461e-237	0.0284655	0.00923368	0.0020507	0.251093	20
	SLC25A10	17	cg13150534	79680935	CENPX	17	ENSG00000169689	79979280	rs6565624	17	79677750	C	T	0.270378	0.0308358	0.0099586	0.00195886	0.662617	0.037991	4.0013e-68	0.0465364	0.0152642	0.00229812	0.11796	20
	SIRT7	17	cg01768131	79869861	CENPX	17	ENSG00000169689	79979280	rs41283365	17	80044211	A	G	0.171968	0.0926799	0.0121201	2.0604e-14	-0.250392	0.0405052	6.34074e-10	-0.370139	0.0769946	1.52954e-06	0.261074	9
	FASN	17	cg15818577	80040107	CENPX	17	ENSG00000169689	79979280	rs1140616	17	80039481	G	A	0.520875	-0.0628018	0.00960566	6.23469e-11	-0.272472	0.0335829	4.92215e-16	0.230489	0.0452754	3.56523e-07	0.0873216	20
	FOXK2	17	cg05331763	80535367	CENPX	17	ENSG00000169689	79979280	rs878823	17	80526357	T	C	0.223658	-0.0235019	0.00982767	0.0167843	-1.52064	0.0212752	0	0.0154553	0.00646647	0.0168455	0.0665581	20
	FOXK2	17	cg03238119	80551452	CENPX	17	ENSG00000169689	79979280	rs9897171	17	80546111	A	G	0.361829	0.0236115	0.0102196	0.020866	-0.21357	0.0334102	1.63339e-10	-0.110556	0.0508811	0.0297929	0.105695	16
	FOXK2	17	cg08848988	80554808	CENPX	17	ENSG00000169689	79979280	rs4789808	17	80556236	G	A	0.182903	-0.0310304	0.0111612	0.00543254	-0.514706	0.0424642	8.18124e-34	0.0602876	0.0222477	0.00673177	0.508786	20
	SLC25A10	17	cg17913115	79680063	FASN	17	ENSG00000169710	80046211	rs36000407	17	79647875	C	G	0.261431	0.0325076	0.0148328	0.0284084	0.607411	0.0381551	4.63782e-57	0.0535183	0.0246501	0.0299219	0.143853	20
	SLC25A10	17	cg09996840	79680718	FASN	17	ENSG00000169710	80046211	rs6565624	17	79677750	C	T	0.270378	0.0356037	0.0148151	0.0162523	1.08327	0.0329103	1.30461e-237	0.0328669	0.0137127	0.016538	0.437027	20
	SLC25A10	17	cg13150534	79680935	FASN	17	ENSG00000169710	80046211	rs6565624	17	79677750	C	T	0.270378	0.0356037	0.0148151	0.0162523	0.662617	0.037991	4.0013e-68	0.053732	0.0225698	0.0172794	0.55137	20
	SLC25A10	17	cg11609462	79682615	FASN	17	ENSG00000169710	80046211	rs62080220	17	79644695	A	G	0.164016	0.038118	0.0180568	0.0347723	0.373261	0.0459607	4.61177e-16	0.102121	0.0499834	0.0410419	0.356992	20
	NPLOC4	17	cg11663953	79532498	GPS1	17	ENSG00000169727	80011956	rs61430049	17	79508942	G	A	0.101392	0.0335681	0.0140019	0.0165119	0.361627	0.0513979	1.98084e-12	0.0928252	0.0409051	0.0232513	0.265093	20
	FOXK2	17	cg01483119	80551543	GPS1	17	ENSG00000169727	80011956	rs74717563	17	80557571	T	C	0.05666	0.0492947	0.0183183	0.00712382	-1.05149	0.0751316	1.66519e-44	-0.0468808	0.0177404	0.00822737	0.302215	10
	ZBTB4	17	cg07168214	7380112	CHD3	17	ENSG00000170004	7802101	rs7210292	17	7380305	T	G	0.182903	0.0215621	0.00987275	0.0289622	-0.652817	0.0385259	2.09988e-64	-0.0330293	0.0152484	0.0303049	0.0860538	20
	EIF4A1	17	cg05641843	7477972	CHD3	17	ENSG00000170004	7802101	rs78608249	17	7455707	T	C	0.274354	0.0267955	0.0089581	0.00277883	-0.217781	0.0372454	4.99921e-09	-0.123039	0.0462033	0.00774514	0.134056	17
	EIF4A1	17	cg06852395	7478131	CHD3	17	ENSG00000170004	7802101	rs78608249	17	7455707	T	C	0.274354	0.0267955	0.0089581	0.00277883	-0.205472	0.0366759	2.11445e-08	-0.130409	0.0494227	0.00832358	0.460054	8
	CHD3	17	cg19255828	7790048	CHD3	17	ENSG00000170004	7802101	rs79960344	17	7898537	G	T	0.054672	-0.153196	0.0178879	1.0883e-17	0.460522	0.0655263	2.09448e-12	-0.332657	0.0612303	5.54518e-08	0.0792346	12
	SETMAR	3	cg21901604	4344548	SETMAR	3	ENSG00000170364	4352119	rs221109	3	4344936	G	T	0.026839	0.360885	0.0187846	2.94865e-82	-0.725904	0.0724435	1.24159e-23	-0.497153	0.0559576	6.42415e-19	0.145426	13
	SETMAR	3	cg23549342	4344734	SETMAR	3	ENSG00000170364	4352119	rs221109	3	4344936	G	T	0.026839	0.360885	0.0187846	2.94865e-82	-1.89916	0.0655241	1.04249e-184	-0.190023	0.0118665	1.02986e-57	0.0620515	20
	SETMAR	3	cg14961031	4344921	SETMAR	3	ENSG00000170364	4352119	rs221109	3	4344936	G	T	0.026839	0.360885	0.0187846	2.94865e-82	-0.787996	0.0737581	1.21579e-26	-0.457978	0.0490501	9.91507e-21	0.0613262	20
	KRT8	12	cg00625776	53297384	KRT8	12	ENSG00000170421	53317357	rs11170338	12	53318107	C	T	0.305169	0.0443865	0.0103736	1.879e-05	-0.236565	0.0337174	2.28119e-12	-0.187629	0.051362	0.000259125	0.102808	18
	KRT8	12	cg07145683	53297443	KRT8	12	ENSG00000170421	53317357	rs4919703	12	53297594	C	G	0.341948	0.0476474	0.0099059	1.5093e-06	-0.345896	0.032915	7.87234e-26	-0.137751	0.0314957	1.22198e-05	0.0632036	20
	KRT8	12	cg09972881	53298822	KRT8	12	ENSG00000170421	53317357	rs12425966	12	53322277	C	G	0.379722	-0.0275037	0.0101866	0.00693395	0.307087	0.0336638	7.36408e-20	-0.0895632	0.0345941	0.00962618	0.0551823	20
	KRT8	12	cg21340733	53298888	KRT8	12	ENSG00000170421	53317357	rs2035876	12	53295551	T	G	0.279324	0.051939	0.0102756	4.3129e-07	-0.339126	0.0347063	1.49524e-22	-0.153156	0.0341142	7.13919e-06	0.0778067	20
	KRT18	12	cg07652628	53343514	KRT8	12	ENSG00000170421	53317357	rs7311004	12	53260710	T	C	0.375746	0.0362742	0.00976475	0.00020336	-0.217617	0.0327242	2.93043e-11	-0.166688	0.0513977	0.00118236	0.0524729	17
	KRT18	12	cg14212748	53343703	KRT8	12	ENSG00000170421	53317357	rs7311004	12	53260710	T	C	0.375746	0.0362742	0.00976475	0.00020336	-0.227475	0.0334103	9.86031e-12	-0.159464	0.0489005	0.00111021	0.079845	20
	MGMT	10	cg00904483	131354873	MGMT	10	ENSG00000170430	131415859	rs76253941	10	131394112	G	A	0.0477137	-0.56772	0.0181136	1.24263e-215	-0.444345	0.0738941	1.81821e-09	1.27766	0.216348	3.51454e-09	0.0800184	12
	MGMT	10	cg14668152	131357256	MGMT	10	ENSG00000170430	131415859	rs143940770	10	131364615	G	T	0.0487078	-0.568529	0.0181813	1.19774e-214	-0.575479	0.0717364	1.03927e-15	0.987922	0.127138	7.81796e-15	0.0578164	20
	MGMT	10	cg19680672	131412579	MGMT	10	ENSG00000170430	131415859	rs12269324	10	131266470	A	T	0.240557	-0.655593	0.00856397	0	-0.213455	0.0374295	1.17817e-08	3.07134	0.540054	1.29217e-08	0.113279	6
	MGMT	10	cg06216683	131445209	MGMT	10	ENSG00000170430	131415859	rs11016847	10	131412157	A	G	0.279324	-0.726685	0.00806952	0	0.239695	0.0354507	1.367e-11	-3.03171	0.449649	1.55807e-11	0.0986266	20
	MGMT	10	cg18485261	131448524	MGMT	10	ENSG00000170430	131415859	rs59003385	10	131458726	A	G	0.0407555	0.158812	0.0191742	1.2051e-16	-0.457508	0.0837794	4.73821e-08	-0.347124	0.0761384	5.13685e-06	0.110468	3
	MGMT	10	cg04271445	131450224	MGMT	10	ENSG00000170430	131415859	rs79858702	10	131456440	T	C	0.0168986	-0.211589	0.0369033	9.83213e-09	1.18932	0.173177	6.52684e-12	-0.177907	0.0404212	1.07583e-05	0.761099	3
	CSF2	5	cg16565692	131408121	HSPA4	5	ENSG00000170606	132414897	rs3864277	5	131420249	A	G	0.398608	-0.0381064	0.0121567	0.00172089	0.180889	0.0316541	1.09998e-08	-0.210662	0.076652	0.0059907	0.0820005	15
	CSF2	5	cg16465129	131408149	HSPA4	5	ENSG00000170606	132414897	rs27437	5	131436961	G	A	0.460239	-0.031392	0.0120887	0.00940967	0.176905	0.0305974	7.39471e-09	-0.177451	0.0749106	0.017844	0.485781	9
	IL13	5	cg13566430	131992455	HSPA4	5	ENSG00000170606	132414897	rs17622991	5	131932753	A	G	0.203777	0.0372528	0.00936754	6.98489e-05	-0.492029	0.0400184	9.62692e-35	-0.0757127	0.0200097	0.000154454	0.0958576	20
	INSR	19	cg10381200	7198589	INSR	19	ENSG00000171105	7203155	rs891087	19	7184518	A	G	0.0725646	0.115418	0.013929	1.1692e-16	-0.369046	0.0559747	4.30772e-11	-0.312748	0.0606193	2.47988e-07	0.610257	9
	GADD45GIP1	19	cg18197795	13067554	JUNB	19	ENSG00000171223	12903217	rs11667458	19	13019554	T	C	0.200795	0.0312118	0.0103963	0.00268036	0.328318	0.0425893	1.26868e-14	0.0950659	0.033982	0.00514935	0.353878	5
	CACNA1A	19	cg22569496	13409671	JUNB	19	ENSG00000171223	12903217	rs16018	19	13411482	G	A	0.289264	0.0215186	0.00890818	0.0157093	-0.366091	0.0350569	1.58153e-25	-0.0587794	0.0249758	0.0185998	0.637424	19
	CACNA1A	19	cg00536080	13409931	JUNB	19	ENSG00000171223	12903217	rs16018	19	13411482	G	A	0.289264	0.0215186	0.00890818	0.0157093	-0.362372	0.0347795	2.02814e-25	-0.0593826	0.025235	0.0186134	0.640224	20
	HSP90AB1	6	cg00651216	44213720	POLR1C	6	ENSG00000171453	43487381	rs504697	6	44220076	T	C	0.277336	0.0216819	0.00886425	0.0144451	-0.245923	0.0350987	2.44163e-12	-0.0881656	0.0381781	0.0209255	0.182561	12
	HSP90AB1	6	cg26241416	44215763	POLR1C	6	ENSG00000171453	43487381	rs324128	6	44212311	T	C	0.317097	0.018366	0.00847377	0.0302044	-0.928121	0.0279218	2.84603e-242	-0.0197884	0.00914942	0.030556	0.624444	20
	BCL2L1	20	cg12873919	30309627	BCL2L1	20	ENSG00000171552	30282023	rs1075698	20	30387992	C	G	0.233598	-0.0668016	0.00966318	4.7451e-12	0.328922	0.0404874	4.50869e-16	-0.203093	0.038575	1.40289e-07	0.174695	20
	BCL2L1	20	cg13989999	30309717	BCL2L1	20	ENSG00000171552	30282023	rs8118150	20	30436088	A	G	0.241551	-0.0663687	0.00966376	6.51999e-12	0.272739	0.0402864	1.28781e-11	-0.243342	0.050472	1.42612e-06	0.235594	20
	RTEL1	20	cg05358404	62288950	TCEA2	20	ENSG00000171703	62692444	rs117232954	20	62288817	T	C	0.0874752	-0.0464821	0.0147834	0.00166542	0.990316	0.0545871	1.48661e-73	-0.0469366	0.0151505	0.00194821	0.284612	20
	RTEL1	20	cg22100873	62289540	TCEA2	20	ENSG00000171703	62692444	rs75123278	20	62312531	A	G	0.084493	-0.0463983	0.0148837	0.00182454	0.701407	0.0566348	3.16153e-35	-0.0661503	0.0218816	0.002502	0.27153	20
	RTEL1	20	cg19811473	62289546	TCEA2	20	ENSG00000171703	62692444	rs76364377	20	62319284	A	G	0.0705765	-0.0367453	0.0162662	0.0238834	0.416124	0.0594937	2.66361e-12	-0.0883037	0.0410779	0.0315818	0.0647074	20
	TCEA2	20	cg15771683	62697566	TCEA2	20	ENSG00000171703	62692444	rs34848242	20	62698188	A	G	0.32505	-0.134405	0.00986515	2.87537e-42	0.185975	0.0340024	4.51395e-08	-0.722704	0.142384	3.8602e-07	0.251379	8
	BCL2	18	cg16445842	60986860	BCL2	18	ENSG00000171791	60888970	rs949037	18	60979013	A	G	0.414513	-0.0257492	0.00803808	0.00135815	-0.243819	0.0315424	1.07654e-14	0.105608	0.0356862	0.00308297	0.769192	11
	BCL2	18	cg23707289	60988099	BCL2	18	ENSG00000171791	60888970	rs1801018	18	60985879	C	T	0.475149	0.0205818	0.00802223	0.0102997	-0.582736	0.0296123	3.27525e-86	-0.0353193	0.013883	0.0109569	0.140995	20
	ODC1	2	cg01381586	10587627	RRM2	2	ENSG00000171848	10267000	rs57527647	2	10600773	A	G	0.235586	0.0490258	0.0175055	0.00510077	0.468352	0.0394087	1.42492e-32	0.104677	0.0384005	0.00641197	0.227268	20
	ATAD5	17	cg15439745	29158582	TEFM	17	ENSG00000172171	29229096	rs9913888	17	29255323	A	G	0.107356	-0.634163	0.0153221	0	-0.292421	0.050479	6.91719e-09	2.16866	0.378013	9.6367e-09	0.152432	11
	SF3B2	11	cg01372058	65819448	RAD9A	11	ENSG00000172613	67162528	rs149457102	11	66641301	C	T	0.0606362	-0.0697539	0.0158727	1.1098e-05	0.468087	0.0623767	6.18084e-14	-0.149019	0.0392964	0.00014933	0.623036	7
	SF3B2	11	cg08475257	65819627	RAD9A	11	ENSG00000172613	67162528	rs7947391	11	66186882	A	G	0.422465	0.0350654	0.00817147	1.7771e-05	0.208464	0.033005	2.68171e-10	0.168208	0.0473894	0.000385972	0.0945834	4
	SLFN11	17	cg18411103	33700255	SLFN11	17	ENSG00000172716	33689022	rs62078105	17	33748089	A	G	0.0218688	-0.154094	0.0264857	5.9556e-09	0.631944	0.0992994	1.9653e-10	-0.24384	0.0567859	1.75456e-05	0.0645508	8
	CCL5	17	cg02483931	34202461	SLFN11	17	ENSG00000172716	33689022	rs11868244	17	34243343	C	T	0.10835	-0.0354521	0.0120128	0.00316542	-0.6457	0.0465247	8.53359e-44	0.0549048	0.0190202	0.00389357	0.109684	20
	GSTP1	11	cg25135322	67350153	MUS81	11	ENSG00000172732	65629860	rs2510013	11	66505702	A	C	0.263419	-0.0270388	0.0102966	0.00863948	0.241321	0.0371651	8.40214e-11	-0.112045	0.0460247	0.0149144	0.11073	17
	GSTP1	11	cg23725454	67350195	MUS81	11	ENSG00000172732	65629860	rs79994868	11	66189414	A	G	0.2167	0.0309965	0.0096388	0.00130081	-0.218363	0.0388118	1.84218e-08	-0.141949	0.0508429	0.00523962	0.698511	9
	GSTP1	11	cg25866895	67350326	MUS81	11	ENSG00000172732	65629860	rs2510013	11	66505702	A	C	0.263419	-0.0270388	0.0102966	0.00863948	0.287268	0.0373999	1.57883e-14	-0.0941238	0.0378799	0.0129626	0.0865523	20
	GSTP1	11	cg11566244	67351786	MUS81	11	ENSG00000172732	65629860	rs2282529	11	66184140	A	G	0.420477	0.0208467	0.00814196	0.0104552	0.213444	0.0331412	1.19125e-10	0.0976681	0.0410495	0.0173467	0.708022	3
	OLA1	2	cg17452006	174989267	SP3	2	ENSG00000172845	174800808	rs16862468	2	175071547	C	T	0.0705765	0.0402915	0.0157721	0.010631	-1.34372	0.0601614	1.68041e-110	-0.029985	0.0118142	0.0111471	0.0950773	15
	POLA2	11	cg17346115	65029103	RNASEH2C	11	ENSG00000172922	65485392	rs12794623	11	65029437	A	C	0.0984095	-0.08095	0.015478	1.6951e-07	-0.450245	0.0572379	3.65557e-15	0.179791	0.0412816	1.32926e-05	0.258849	6
	GSTP1	11	cg23725454	67350195	RNASEH2C	11	ENSG00000172922	65485392	rs79994868	11	66189414	A	G	0.2167	0.0340328	0.0106001	0.00132458	-0.218363	0.0388118	1.84218e-08	-0.155854	0.0558915	0.00529503	0.0801691	9
	KAT5	11	cg11637721	65486928	KAT5	11	ENSG00000172977	65483271	rs11227302	11	65554502	A	G	0.183897	0.0434194	0.0105793	4.0572e-05	-0.257558	0.0420741	9.26802e-10	-0.168581	0.0494528	0.000652181	0.0516074	10
	MUS81	11	cg27305772	65630355	RELA	11	ENSG00000173039	65425816	rs625652	11	65641931	T	A	0.346918	0.0263562	0.00850089	0.00193259	0.348411	0.0338851	8.48248e-25	0.0756467	0.0254841	0.00299364	0.152197	20
	BANF1	11	cg17985854	65770987	RELA	11	ENSG00000173039	65425816	rs501353	11	65739549	G	T	0.469185	0.0280674	0.00797959	0.0004358	0.973576	0.0271362	6.88094e-282	0.0288292	0.00823546	0.000464187	0.389493	20
	GSTP1	11	cg25866895	67350326	RELA	11	ENSG00000173039	65425816	rs61890360	11	66182235	T	C	0.0656064	0.0431737	0.0173751	0.0129624	0.448109	0.0626204	8.30887e-13	0.0963464	0.0410454	0.0189092	0.103309	20
	MSRA	8	cg01048752	10001523	TNKS	8	ENSG00000173273	9526640	rs13279701	8	9969450	G	C	0.483101	0.0209549	0.00807388	0.00944809	-0.26313	0.032021	2.0793e-16	-0.0796372	0.0321781	0.0133277	0.284423	20
	MSRA	8	cg06620390	10192943	TNKS	8	ENSG00000173273	9526640	rs6982308	8	10193772	C	G	0.447316	-0.026893	0.00795982	0.00072856	0.351867	0.0311634	1.45327e-29	-0.0764296	0.0236127	0.00120879	0.778241	20
	MSRA	8	cg11548083	10208156	TNKS	8	ENSG00000173273	9526640	rs11249992	8	10220412	A	C	0.338966	-0.0211496	0.00823391	0.010211	0.536172	0.03284	6.36568e-60	-0.0394456	0.0155457	0.0111682	0.0975128	20
	MSRA	8	cg15633056	10236882	TNKS	8	ENSG00000173273	9526640	rs11249992	8	10220412	A	C	0.338966	-0.0211496	0.00823391	0.010211	0.283432	0.033802	5.06983e-17	-0.0746197	0.0303832	0.0140512	0.146938	20
	MSRA	8	cg17475643	10261972	TNKS	8	ENSG00000173273	9526640	rs9650650	8	10247976	T	C	0.319085	-0.0237404	0.00830143	0.00423908	-0.204268	0.0324945	3.25253e-10	0.116222	0.0446477	0.00923881	0.550526	20
	MSRA	8	cg00629382	10268916	TNKS	8	ENSG00000173273	9526640	rs12541491	8	10250048	T	C	0.321074	-0.0247162	0.00830238	0.00291084	0.235296	0.0333254	1.65841e-12	-0.105043	0.0382931	0.00608559	0.801371	20
	MSRA	8	cg23400122	10283795	TNKS	8	ENSG00000173273	9526640	rs7005363	8	10283748	C	T	0.427435	-0.02835	0.00800214	0.0003959	-0.218922	0.0316188	4.397e-12	0.129498	0.0410597	0.00161104	0.597055	20
	DHX30	3	cg04035392	47866155	SMARCC1	3	ENSG00000173473	47725179	rs5016900	3	47822877	C	G	0.255467	0.0222378	0.00934677	0.0173503	-0.500916	0.0374091	6.89931e-41	-0.0443944	0.0189516	0.0191545	0.0609024	20
	STAT1	2	cg11255154	191879104	NABP1	2	ENSG00000173559	192548022	rs115651412	2	191754879	C	A	0.0487078	-0.055378	0.0215027	0.0100124	-0.750038	0.0647511	5.00203e-31	0.0738336	0.0293688	0.0119366	0.108609	19
	SLC19A1	21	cg03031182	46948702	SLC19A1	21	ENSG00000173638	46938905	rs28547269	21	46925585	A	C	0.468191	0.12222	0.010544	4.55618e-31	-0.188361	0.0319937	3.92235e-09	-0.648861	0.123612	1.52794e-07	0.251692	4
	JUP	17	cg00666845	39943423	JUP	17	ENSG00000173801	39859437	rs11079013	17	39947206	A	C	0.0894632	1.47416	0.0121215	0	-0.376554	0.0564168	2.48069e-11	-3.91488	0.587425	2.65612e-11	0.746965	5
	JUP	17	cg14957346	39943439	JUP	17	ENSG00000173801	39859437	rs11079013	17	39947206	A	C	0.0894632	1.47416	0.0121215	0	-0.422304	0.0563827	6.8897e-14	-3.49076	0.466942	7.67407e-14	0.918712	5
	RNF213	17	cg15066991	78329641	ENDOV	17	ENSG00000173818	78400425	rs11655038	17	78327229	A	C	0.0884692	0.0810239	0.015214	1.0062e-07	-0.312196	0.0551769	1.53064e-08	-0.259529	0.0669236	0.000105324	0.522695	10
	RPA1	17	cg18737534	1800702	PRPF8	17	ENSG00000174231	1571049	rs3744768	17	1800886	A	G	0.217694	0.0232406	0.0096723	0.0162701	0.216112	0.0373994	7.53721e-09	0.10754	0.048471	0.0265114	0.110126	7
	HIC1	17	cg25449542	1957605	PRPF8	17	ENSG00000174231	1571049	rs12602492	17	1984121	C	G	0.154076	0.0319692	0.00999851	0.00138672	0.25126	0.0424284	3.18106e-09	0.127236	0.0452232	0.0049005	0.886027	5
	HIC1	17	cg10948797	1957607	PRPF8	17	ENSG00000174231	1571049	rs12602492	17	1984121	C	G	0.154076	0.0319692	0.00999851	0.00138672	0.291356	0.0423416	5.9402e-12	0.109726	0.037841	0.00373579	0.0534735	20
	GSTP1	11	cg23725454	67350195	BANF1	11	ENSG00000175334	65770585	rs79994868	11	66189414	A	G	0.2167	0.0599088	0.00966676	5.74029e-10	-0.218363	0.0388118	1.84218e-08	-0.274354	0.0658609	3.10451e-05	0.230447	10
	PIAS2	18	cg21061582	44498047	SMAD2	18	ENSG00000175387	45407718	rs2956975	18	44450369	A	G	0.479125	0.0244476	0.00878022	0.00536269	-0.40265	0.0320448	3.27893e-36	-0.0607169	0.0223351	0.00655876	0.0537427	20
	PIAS2	18	cg15142430	44498341	SMAD2	18	ENSG00000175387	45407718	rs620228	18	44412757	C	A	0.479125	0.0205748	0.00876942	0.0189659	-0.727637	0.0300591	1.88131e-129	-0.0282762	0.0121084	0.01953	0.294735	20
	SF3B2	11	cg01372058	65819448	POLD4	11	ENSG00000175482	67121345	rs149457102	11	66641301	C	T	0.0606362	-0.109427	0.0160595	9.50539e-12	0.468087	0.0623767	6.18084e-14	-0.233774	0.0463419	4.54604e-07	0.175585	7
	PPP1CA	11	cg12939085	67166104	POLD4	11	ENSG00000175482	67121345	rs2286620	11	67166984	C	T	0.0755467	-0.136254	0.0150871	1.698e-19	0.524089	0.0698448	6.20765e-14	-0.259983	0.0450463	7.85827e-09	0.113549	16
	PPP1CA	11	cg17661940	67168617	POLD4	11	ENSG00000175482	67121345	rs646834	11	66932753	C	A	0.0735587	-0.12253	0.0169133	4.33721e-13	0.324142	0.0538996	1.81216e-09	-0.378013	0.0816925	3.70528e-06	0.0937949	8
	PPP1CA	11	cg09190408	67170610	POLD4	11	ENSG00000175482	67121345	rs2514256	11	67171736	T	C	0.0785288	-0.11868	0.0152189	6.27959e-15	0.504167	0.0647074	6.62261e-15	-0.235398	0.0427081	3.55213e-08	0.068462	17
	GSTP1	11	cg25135322	67350153	POLD4	11	ENSG00000175482	67121345	rs4147581	11	67351585	G	C	0.493042	0.0356489	0.00805043	9.50231e-06	0.653217	0.0310419	2.64507e-98	0.0545744	0.0125942	1.46895e-05	0.0953404	20
	GSTP1	11	cg23725454	67350195	POLD4	11	ENSG00000175482	67121345	rs694746	11	67350720	C	G	0.494036	0.0342246	0.00805474	2.1473e-05	0.579661	0.0316613	7.11938e-75	0.0590424	0.0142649	3.48836e-05	0.0723722	20
	FOSL1	11	cg01672322	65659772	FOSL1	11	ENSG00000175592	65663782	rs72924707	11	65576803	C	T	0.027833	0.0574228	0.025734	0.0256546	-1.21008	0.102014	1.86587e-32	-0.0474537	0.0216393	0.0283119	0.45589	19
	ERCC4	16	cg03927470	14030552	ERCC4	16	ENSG00000175595	14030108	rs3136112	16	14024407	T	C	0.336978	0.0470217	0.00848705	3.0178e-08	-0.501141	0.0341692	1.05725e-48	-0.0938292	0.0181035	2.18438e-07	0.479413	20
	ARID1A	1	cg12136895	27108185	SFN	1	ENSG00000175793	27190290	rs34353981	1	27213362	C	T	0.0715706	0.0317833	0.015132	0.0356937	-0.75087	0.0595645	1.95656e-36	-0.0423286	0.0204305	0.0382806	0.708981	20
	MSRA	8	cg12810313	10192475	MSRA	8	ENSG00000175806	10099089	rs11249985	8	10171312	A	G	0.317097	0.330184	0.00884369	4.3591e-305	-0.256197	0.0345015	1.12207e-13	-1.28879	0.176958	3.26423e-13	0.160067	20
	MSRA	8	cg00629382	10268916	MSRA	8	ENSG00000175806	10099089	rs12541491	8	10250048	T	C	0.321074	-0.282966	0.00817741	2.24573e-262	0.235296	0.0333254	1.65841e-12	-1.2026	0.173836	4.58025e-12	0.218648	20
	MSRA	8	cg02131230	10283275	MSRA	8	ENSG00000175806	10099089	rs9657519	8	10945439	A	G	0.493042	-0.19536	0.00789563	3.70604e-135	0.188206	0.0308227	1.02104e-09	-1.03801	0.175096	3.06209e-09	0.389914	20
	GATA4	8	cg04880278	11597172	MSRA	8	ENSG00000175806	10099089	rs2001329	8	10986859	C	T	0.477137	-0.193961	0.00789931	3.90064e-133	-0.193614	0.031922	1.31772e-09	1.00179	0.170135	3.90322e-09	0.403832	20
	GATA4	8	cg13293535	11597251	MSRA	8	ENSG00000175806	10099089	rs11250097	8	10811829	T	C	0.471173	-0.205142	0.00789313	6.42474e-149	-0.322609	0.0318046	3.54332e-24	0.635886	0.0672945	3.41129e-21	0.0546067	20
	GATA4	8	cg12395012	11607386	MSRA	8	ENSG00000175806	10099089	rs7013277	8	10824384	A	C	0.389662	0.165998	0.00809405	1.80405e-93	0.192572	0.0324427	2.92498e-09	0.862003	0.151182	1.18588e-08	0.0612173	20
	GATA4	8	cg23916205	11614368	MSRA	8	ENSG00000175806	10099089	rs11783418	8	10841858	G	A	0.49503	-0.20292	0.00790573	2.70362e-145	-0.227056	0.0317765	8.97251e-13	0.893698	0.129829	5.83358e-12	0.0636665	20
	NEIL2	8	cg09768257	11628346	MSRA	8	ENSG00000175806	10099089	rs4512344	8	11078781	A	C	0.482107	-0.197408	0.0079091	1.67973e-137	0.180189	0.031058	6.56458e-09	-1.09556	0.193869	1.59475e-08	0.0730724	20
	NUPR1	16	cg15149645	28550619	NUPR1	16	ENSG00000176046	28549550	rs4149392	16	28617813	G	A	0.333002	0.0362072	0.00914184	7.4762e-05	-0.310135	0.0333043	1.25261e-20	-0.116746	0.0320323	0.000267758	0.170372	20
	NUPR1	16	cg01542023	28550637	NUPR1	16	ENSG00000176046	28549550	rs113208333	16	28606160	T	G	0.326044	0.0337417	0.00852665	7.5833e-05	-0.415644	0.0334198	1.64464e-35	-0.0811793	0.0215277	0.000162645	0.185696	20
	ATAD5	17	cg15439745	29158582	ATAD5	17	ENSG00000176208	29190937	rs9913888	17	29255323	A	G	0.107356	0.202249	0.0127447	1.0355e-56	-0.292421	0.050479	6.91719e-09	-0.691636	0.127099	5.27774e-08	0.363021	11
	NPPB	1	cg00831929	11919018	MTHFR	1	ENSG00000177000	11856378	rs2981953	1	11911844	T	C	0.39165	0.420711	0.00791516	0	-0.203591	0.0337962	1.7008e-09	-2.06645	0.345228	2.15391e-09	0.0785966	7
	CHFR	12	cg02507604	133417259	POLE	12	ENSG00000177084	133306867	rs11147096	12	133398395	G	A	0.44334	0.0223954	0.00878594	0.0108032	-0.265036	0.0326401	4.66371e-16	-0.0844994	0.034745	0.0150163	0.0601057	20
	CHD9	16	cg04031656	53091688	CHD9	16	ENSG00000177200	53226003	rs9652626	16	53106858	T	C	0.0377734	0.0855169	0.022981	0.00019828	0.557418	0.0833905	2.31827e-11	0.153416	0.0471856	0.00114864	0.518269	3
	FTO	16	cg00561634	54085398	CHD9	16	ENSG00000177200	53226003	rs17226942	16	54043514	A	G	0.0874752	-0.038448	0.0142972	0.00716235	-0.343799	0.0602153	1.13312e-08	0.111833	0.0459679	0.0149806	0.313821	6
	SREBF1	17	cg05666074	17727281	TOP3A	17	ENSG00000177302	18196531	rs62073572	17	17969054	A	G	0.0208748	0.0668081	0.0298864	0.0253911	-1.16719	0.134791	4.7484e-18	-0.0572384	0.0264449	0.0304305	0.437456	8
	SREBF1	17	cg11024682	17730094	TOP3A	17	ENSG00000177302	18196531	rs117361397	17	17878856	G	A	0.0427435	0.0986881	0.0225717	1.23e-05	0.850399	0.0952936	4.49802e-19	0.116049	0.0295569	8.6266e-05	0.101486	20
	ADAR	1	cg06269322	154580460	GBA1	1	ENSG00000177628	155209446	rs59618219	1	154589931	T	C	0.189861	0.0298724	0.0141455	0.0347036	0.604438	0.0398789	6.82645e-52	0.0494219	0.0236288	0.0364747	0.694373	20
	LMNA	1	cg11203905	156107559	GBA1	1	ENSG00000177628	155209446	rs4641	1	156107534	T	C	0.224652	0.0423057	0.0159044	0.00781407	0.248221	0.0362671	7.68763e-12	0.170436	0.0687425	0.0131628	0.754108	3
	HRAS	11	cg08141873	534632	POLR2L	11	ENSG00000177700	839950	rs12785860	11	531224	G	A	0.313121	-0.0304727	0.00978509	0.00184444	0.432615	0.0340515	5.56535e-37	-0.0704385	0.0232881	0.00248914	0.212697	20
	CTSD	11	cg15232290	1785683	POLR2L	11	ENSG00000177700	839950	rs56917682	11	1768084	T	G	0.230616	0.0198944	0.00947713	0.0357993	0.609553	0.0360224	3.12452e-64	0.0326377	0.0156669	0.0372302	0.132012	20
	GEN1	2	cg03935872	17935919	GEN1	2	ENSG00000178295	17950878	rs7600252	2	17980667	T	C	0.0427435	0.156658	0.0191457	2.78251e-16	0.385394	0.0694646	2.88846e-08	0.406488	0.0885207	4.39008e-06	0.320025	3
	PML	15	cg19394923	74286704	COX5A	15	ENSG00000178741	75221320	rs35364449	15	74278126	T	C	0.102386	0.0421322	0.0185866	0.0234025	0.51318	0.0493421	2.46776e-25	0.0821001	0.0370688	0.0267735	0.397042	20
	CYP1A1	15	cg05549655	75019143	COX5A	15	ENSG00000178741	75221320	rs12903896	15	75052495	C	T	0.404573	-0.0706373	0.0122328	7.72281e-09	0.205655	0.0345026	2.51356e-09	-0.343475	0.0828174	3.36312e-05	0.0682492	10
	CYP1A1	15	cg12101586	75019203	COX5A	15	ENSG00000178741	75221320	rs11072508	15	75062397	C	T	0.394632	-0.0664404	0.0121788	4.8863e-08	0.192506	0.0344818	2.36632e-08	-0.345134	0.0884546	9.54704e-05	0.0762908	11
	CYP1A1	15	cg18092474	75019302	COX5A	15	ENSG00000178741	75221320	rs12903896	15	75052495	C	T	0.404573	-0.0706373	0.0122328	7.72281e-09	0.202297	0.0344322	4.22258e-09	-0.349176	0.0847864	3.81673e-05	0.148463	4
	NEIL1	15	cg02319990	75641529	COX5A	15	ENSG00000178741	75221320	rs116887009	15	75446488	A	G	0.0218688	0.103446	0.0401389	0.00996043	-0.672404	0.092683	4.0201e-13	-0.153845	0.0633493	0.0151606	0.18359	17
	ZBTB7A	19	cg13705556	4058760	ZBTB7A	19	ENSG00000178951	4055652	rs56356382	19	4064057	C	T	0.191849	0.133121	0.0122591	1.80719e-27	-0.545703	0.0417822	5.52479e-39	-0.243945	0.0292152	6.83019e-17	0.147148	20
	KDM4B	19	cg09547226	5058863	ZBTB7A	19	ENSG00000178951	4055652	rs62112535	19	4914819	C	T	0.0656064	-0.0514589	0.0158335	0.00115405	-0.572022	0.061076	7.55199e-21	0.0899597	0.0292991	0.00213778	0.370628	10
	ZBTB4	17	cg25500553	7366116	CTC1	17	ENSG00000178971	8140776	rs145588412	17	7430376	T	G	0.0119284	-0.169427	0.0584513	0.00374833	-4.80851	0.155365	2.55949e-210	0.0352348	0.012209	0.00390209	0.139636	14
	ZBTB4	17	cg07168214	7380112	CTC1	17	ENSG00000178971	8140776	rs7210292	17	7380305	T	G	0.182903	-0.0408749	0.0109961	0.00020144	-0.652817	0.0385259	2.09988e-64	0.0626131	0.0172447	0.000282472	0.0563544	20
	ZBTB4	17	cg06014792	7382760	CTC1	17	ENSG00000178971	8140776	rs112623133	17	7352872	G	A	0.154076	0.0350651	0.0123156	0.00441056	-0.384324	0.0440123	2.49794e-18	-0.0912383	0.0337053	0.00679063	0.0749886	15
	POLR2A	17	cg21778328	7402611	CTC1	17	ENSG00000178971	8140776	rs9906630	17	7393615	C	T	0.22664	-0.0398178	0.0104235	0.00013345	-0.302034	0.0360744	5.63951e-17	0.131832	0.0379334	0.000510165	0.202067	20
	POLR2A	17	cg02795151	7402630	CTC1	17	ENSG00000178971	8140776	rs9889368	17	7412212	A	G	0.22664	-0.0378621	0.0104459	0.00028941	-0.454441	0.0357284	4.61912e-37	0.0833158	0.0239013	0.000490622	0.0900622	20
	CHD3	17	cg19255828	7790048	CTC1	17	ENSG00000178971	8140776	rs79960344	17	7898537	G	T	0.054672	0.0480339	0.0200275	0.0164669	0.460522	0.0655263	2.09448e-12	0.104303	0.0459512	0.0232157	0.642376	12
	RCC2	1	cg26688257	17763961	RCC2	1	ENSG00000179051	17749738	rs77461166	1	17722875	T	C	0.0387674	-0.352854	0.0249096	1.50011e-45	0.504604	0.0833444	1.40901e-09	-0.699269	0.125604	2.5879e-08	0.333303	3
	RCC2	1	cg25660961	17764073	RCC2	1	ENSG00000179051	17749738	rs77461166	1	17722875	T	C	0.0387674	-0.352854	0.0249096	1.50011e-45	0.549737	0.0837699	5.29266e-11	-0.641859	0.107794	2.60851e-09	0.0960095	3
	GCDH	19	cg17414007	13002493	CALR	19	ENSG00000179218	13052347	rs2242517	19	13002563	G	T	0.39165	-0.0173328	0.00813744	0.0331716	-0.295876	0.0333638	7.43556e-19	0.0585812	0.0282851	0.0383496	0.321185	17
	GCDH	19	cg21050076	13002784	CALR	19	ENSG00000179218	13052347	rs2242517	19	13002563	G	T	0.39165	-0.0173328	0.00813744	0.0331716	0.330253	0.0333307	3.82801e-23	-0.0524833	0.0252029	0.0373035	0.386215	20
	GADD45GIP1	19	cg18197795	13067554	CALR	19	ENSG00000179218	13052347	rs11667458	19	13019554	T	C	0.200795	0.0230768	0.0103614	0.0259339	0.328318	0.0425893	1.26868e-14	0.070288	0.0328496	0.0323798	0.653011	5
	CACNA1A	19	cg11660879	13319417	CALR	19	ENSG00000179218	13052347	rs7246626	19	13331537	C	T	0.388668	-0.0274171	0.00807478	0.00068528	-0.31097	0.0328637	3.00929e-21	0.0881664	0.0275875	0.00139405	0.0650637	20
	CACNA1A	19	cg24891846	13319523	CALR	19	ENSG00000179218	13052347	rs7246626	19	13331537	C	T	0.388668	-0.0274171	0.00807478	0.00068528	-0.556435	0.032205	6.9022e-67	0.0492728	0.0147892	0.00086324	0.0760599	20
	CACNA1A	19	cg18060171	13319777	CALR	19	ENSG00000179218	13052347	rs7246626	19	13331537	C	T	0.388668	-0.0274171	0.00807478	0.00068528	-0.51561	0.0323585	3.66155e-57	0.0531741	0.0160122	0.000897453	0.520105	20
	CACNA1A	19	cg07855933	13349725	CALR	19	ENSG00000179218	13052347	rs10421681	19	13349110	T	A	0.468191	-0.0204073	0.00798721	0.0106188	-0.234999	0.0320675	2.33168e-13	0.08684	0.0359948	0.0158404	0.648768	18
	CACNA1A	19	cg11660879	13319417	RAD23A	19	ENSG00000179262	13060562	rs7246626	19	13331537	C	T	0.388668	-0.0215473	0.00807498	0.00762135	-0.31097	0.0328637	3.00929e-21	0.0692905	0.0269798	0.0102218	0.809393	20
	CACNA1A	19	cg24891846	13319523	RAD23A	19	ENSG00000179262	13060562	rs7246626	19	13331537	C	T	0.388668	-0.0215473	0.00807498	0.00762135	-0.556435	0.032205	6.9022e-67	0.0387238	0.014684	0.00836096	0.764102	20
	CACNA1A	19	cg18060171	13319777	RAD23A	19	ENSG00000179262	13060562	rs7246626	19	13331537	C	T	0.388668	-0.0215473	0.00807498	0.00762135	-0.51561	0.0323585	3.66155e-57	0.0417899	0.0158791	0.00849456	0.499346	20
	CACNA1A	19	cg24800175	13345599	RAD23A	19	ENSG00000179262	13060562	rs12609158	19	13349098	T	G	0.122266	-0.0319192	0.0123412	0.00969843	1.58528	0.030674	0	-0.0201348	0.00779461	0.00978979	0.220643	20
	CACNA1A	19	cg07855933	13349725	RAD23A	19	ENSG00000179262	13060562	rs10421681	19	13349110	T	A	0.468191	-0.0188085	0.00798731	0.0185327	-0.234999	0.0320675	2.33168e-13	0.0800366	0.0357003	0.0249678	0.150141	18
	GCDH	19	cg17414007	13002493	GADD45GIP1	19	ENSG00000179271	13066511	rs2242517	19	13002563	G	T	0.39165	-0.0238138	0.00813703	0.00342689	-0.295876	0.0333638	7.43556e-19	0.0804859	0.0289604	0.00544974	0.78453	17
	GCDH	19	cg21050076	13002784	GADD45GIP1	19	ENSG00000179271	13066511	rs2242517	19	13002563	G	T	0.39165	-0.0238138	0.00813703	0.00342689	0.330253	0.0333307	3.82801e-23	-0.0721078	0.0256911	0.00500473	0.444057	20
	MICA	6	cg08575621	31371073	HLA-DQB1	6	ENSG00000179344	32631702	rs28381344	6	31707526	A	G	0.0457256	-0.232285	0.026103	5.64543e-19	0.483367	0.0789851	9.37364e-10	-0.480557	0.0953026	4.59647e-07	0.0732796	5
	MICA	6	cg26990733	31371465	HLA-DQB1	6	ENSG00000179344	32631702	rs9267658	6	31845985	T	C	0.104374	0.282842	0.0137492	4.93121e-94	0.25719	0.0432921	2.83633e-09	1.09974	0.192681	1.14602e-08	0.070988	4
	LTA	6	cg09621572	31539973	HLA-DQB1	6	ENSG00000179344	32631702	rs204887	6	32029226	A	G	0.306163	0.259595	0.00982669	8.64855e-154	0.203177	0.0345328	4.01456e-09	1.27768	0.222481	9.3077e-09	0.113962	9
	HSPA1A	6	cg22847691	31783344	HLA-DQB1	6	ENSG00000179344	32631702	rs113337959	6	32018410	A	G	0.0298211	-0.193496	0.0361418	8.61261e-08	0.793481	0.116302	8.94123e-12	-0.243857	0.0578981	2.53308e-05	0.152711	6
	HLA-DQB1	6	cg13249850	32634508	HLA-DQB1	6	ENSG00000179344	32631702	rs28383432	6	32608880	A	G	0.2833	-0.340989	0.012116	2.854e-174	0.329826	0.0322133	1.3286e-24	-1.03385	0.107448	6.46573e-22	0.283321	20
	PSMB8	6	cg22510079	32809403	HLA-DQB1	6	ENSG00000179344	32631702	rs3763366	6	32807446	G	C	0.501988	-0.166902	0.00910369	4.48015e-75	-0.184184	0.0314557	4.76006e-09	0.906168	0.16246	2.43611e-08	0.889453	8
	DAXX	6	cg20552903	33289678	HLA-DQB1	6	ENSG00000179344	32631702	rs1014779	6	33276466	A	G	0.49006	-0.0300791	0.00916543	0.00103147	0.178728	0.0324865	3.76336e-08	-0.168295	0.0597122	0.00482573	0.15546	4
	APOBEC3A	22	cg18746774	39352197	APOBEC3B	22	ENSG00000179750	39383580	rs73157150	22	38992098	A	G	0.0198807	-0.0998743	0.0301954	0.00094099	-0.899359	0.102907	2.34163e-18	0.111051	0.0358984	0.00197835	0.48029	3
	AHDC1	1	cg04212092	27889261	RCC1	1	ENSG00000180198	28849133	rs3737803	1	27960792	A	G	0.0894632	-0.0475914	0.016395	0.00369843	-0.402259	0.0634058	2.23581e-10	0.11831	0.0448211	0.00830005	0.37388	8
	NPM1	5	cg10513437	170814177	NPM1	5	ENSG00000181163	170826130	rs62383977	5	170841747	T	C	0.353877	0.0439798	0.0123138	0.00035481	-0.298258	0.0349162	1.31793e-17	-0.147456	0.0447492	0.000983654	0.061507	15
	MIR195	17	cg11235787	6920975	POLR2A	17	ENSG00000181222	7402809	rs41283391	17	6920888	T	C	0.0685885	0.0348217	0.016379	0.0335033	-1.5583	0.0641337	2.07421e-130	-0.022346	0.010551	0.0341829	0.362277	20
	ZBTB4	17	cg12456884	7372008	POLR2A	17	ENSG00000181222	7402809	rs9675122	17	7420294	C	G	0.340954	-0.0697873	0.00833878	5.8109e-17	-0.21693	0.0337163	1.24311e-10	0.321704	0.0630691	3.38191e-07	0.12326	20
	ZBTB4	17	cg22685463	7387363	POLR2A	17	ENSG00000181222	7402809	rs6761	17	7417663	C	T	0.384692	-0.0644493	0.00826548	6.31962e-15	0.273972	0.0322072	1.79184e-17	-0.23524	0.0409258	9.03177e-09	0.10653	18
	POLR2A	17	cg21778328	7402611	POLR2A	17	ENSG00000181222	7402809	rs9906630	17	7393615	C	T	0.22664	-0.0727047	0.00945248	1.45311e-14	-0.302034	0.0360744	5.63951e-17	0.240717	0.0424977	1.47682e-08	0.498617	20
	POLR2A	17	cg02795151	7402630	POLR2A	17	ENSG00000181222	7402809	rs9889368	17	7412212	A	G	0.22664	-0.0703307	0.00948417	1.21079e-13	-0.454441	0.0357284	4.61912e-37	0.154763	0.0241579	1.49082e-10	0.0933698	20
	EIF4A1	17	cg06852395	7478131	POLR2A	17	ENSG00000181222	7402809	rs78608249	17	7455707	T	C	0.274354	-0.0278583	0.00906668	0.00212203	-0.205472	0.0366759	2.11445e-08	0.135582	0.0503268	0.00705947	0.08341	8
	SETD2	3	cg27129171	47204927	SETD2	3	ENSG00000181555	47131688	rs7615323	3	47189375	G	A	0.415507	-0.0974039	0.00808398	1.9632e-33	-0.50564	0.0306186	2.903e-61	0.192635	0.0197907	2.16798e-22	0.314638	20
	DHX30	3	cg05411186	47890988	SETD2	3	ENSG00000181555	47131688	rs111499603	3	47588649	T	C	0.26839	-0.0456213	0.0101475	6.9309e-06	0.200288	0.0364602	3.94408e-08	-0.227778	0.0654692	0.000502972	0.158084	6
	TREX1	3	cg09692335	48507596	SETD2	3	ENSG00000181555	47131688	rs17303478	3	47897367	C	G	0.0328032	-0.0766991	0.0238137	0.00127833	0.538348	0.0853601	2.84889e-10	-0.142471	0.0496691	0.00412548	0.106507	7
	PTCH1	9	cg13700197	98221975	ERCC6L2	9	ENSG00000182150	98707412	rs28446321	9	98266855	A	T	0.0984095	0.0441217	0.0146798	0.00265057	0.583635	0.0563785	4.09449e-25	0.0755982	0.0261911	0.0038967	0.435459	14
	PTCH1	9	cg13563132	98245640	ERCC6L2	9	ENSG00000182150	98707412	rs76709848	9	98313349	G	A	0.105368	0.0416963	0.0147849	0.00479937	0.454874	0.0548193	1.06151e-16	0.0916656	0.0343293	0.00758087	0.472351	12
	PTCH1	9	cg00638945	98266643	ERCC6L2	9	ENSG00000182150	98707412	rs28510415	9	98245026	G	A	0.0954274	0.0418639	0.0147502	0.00453687	0.893955	0.0547299	5.66084e-60	0.04683	0.0167471	0.00516914	0.761177	20
	PTCH1	9	cg13456470	98266766	ERCC6L2	9	ENSG00000182150	98707412	rs28706464	9	98235310	C	T	0.109344	0.0387012	0.0140272	0.00579785	1.14727	0.0514987	6.08832e-110	0.0337333	0.01232	0.00617987	0.308597	20
	PTCH1	9	cg13428213	98267529	ERCC6L2	9	ENSG00000182150	98707412	rs28706464	9	98235310	C	T	0.109344	0.0387012	0.0140272	0.00579785	0.578632	0.0549039	5.71036e-26	0.0668839	0.025059	0.00760649	0.324218	20
	PTCH1	9	cg22073802	98269255	ERCC6L2	9	ENSG00000182150	98707412	rs2282040	9	98248328	G	A	0.0974155	0.0420458	0.0146746	0.00416746	-0.838409	0.0543485	1.08545e-53	-0.0501495	0.0178023	0.0048471	0.859038	20
	PTCH1	9	cg04133410	98271957	ERCC6L2	9	ENSG00000182150	98707412	rs28493225	9	98226307	T	C	0.0984095	0.0410543	0.0146633	0.00511343	-0.448366	0.0551482	4.2858e-16	-0.0915644	0.0345888	0.00811546	0.627668	14
	PTCH1	9	cg13709449	98272731	ERCC6L2	9	ENSG00000182150	98707412	rs2282043	9	98212608	T	C	0.0944334	0.0397019	0.0148618	0.00755356	-0.399157	0.0562851	1.32472e-12	-0.0994644	0.0397871	0.0124223	0.455228	12
	PTCH1	9	cg13754720	98274853	ERCC6L2	9	ENSG00000182150	98707412	rs79057214	9	98250674	C	T	0.0954274	0.0429872	0.0147651	0.00359813	0.836972	0.0552267	6.99901e-52	0.0513604	0.0179637	0.00424817	0.834592	20
	PTCH1	9	cg01222719	98276640	ERCC6L2	9	ENSG00000182150	98707412	rs28510415	9	98245026	G	A	0.0954274	0.0418639	0.0147502	0.00453687	0.307359	0.0557873	3.59899e-08	0.136205	0.0539835	0.0116328	0.125397	6
	PTCH1	9	cg01512589	98279517	ERCC6L2	9	ENSG00000182150	98707412	rs28705285	9	98279801	G	T	0.218688	-0.022277	0.0103952	0.0321131	-0.26696	0.0379707	2.05527e-12	0.083447	0.040708	0.0403752	0.489793	12
	PTCH1	9	cg26878949	98279753	ERCC6L2	9	ENSG00000182150	98707412	rs28705285	9	98279801	G	T	0.218688	-0.022277	0.0103952	0.0321131	-0.438121	0.0376791	2.98036e-31	0.0508467	0.0241265	0.0350737	0.493395	20
	PTCH1	9	cg14323293	98280076	ERCC6L2	9	ENSG00000182150	98707412	rs28457693	9	98217348	G	A	0.112326	0.0402103	0.0136649	0.00325469	0.639573	0.0529735	1.45873e-33	0.0628705	0.021991	0.00425096	0.708996	20
	SATB1	3	cg01373248	18480297	SATB1	3	ENSG00000182568	18436972	rs34656249	3	18473052	A	G	0.0397614	0.0901187	0.0192677	2.9082e-06	0.39427	0.0572763	5.834e-12	0.228571	0.0590827	0.000109435	0.393765	6
	RORA	15	cg06100161	60987894	ANXA2	15	ENSG00000182718	60667207	rs8042370	15	60987957	T	C	0.262425	0.0272972	0.00903043	0.00250448	-0.620346	0.0365193	1.02873e-64	-0.0440032	0.0147858	0.0029199	0.548693	11
	MTA1	14	cg09230661	105930431	MTA1	14	ENSG00000182979	105911612	rs4983413	14	105930406	A	G	0.236581	0.0661216	0.0134459	8.76121e-07	-0.46868	0.037886	3.76064e-35	-0.14108	0.0308725	4.88239e-06	0.300144	3
	ACTG1	17	cg10607155	79481002	SLC25A10	17	ENSG00000183048	79679223	rs8077376	17	79488008	A	C	0.395626	-0.0223574	0.0106902	0.0364922	0.859022	0.0291683	1.23929e-190	-0.0260266	0.0124759	0.0369654	0.349693	20
	NPLOC4	17	cg14399228	79600681	SLC25A10	17	ENSG00000183048	79679223	rs56814348	17	79611594	C	T	0.329026	0.0262526	0.00892097	0.00325258	-0.196186	0.0324553	1.49583e-09	-0.133815	0.0505743	0.00814712	0.630564	9
	SLC25A10	17	cg17913115	79680063	SLC25A10	17	ENSG00000183048	79679223	rs36000407	17	79647875	C	G	0.261431	0.0293612	0.0108826	0.00697574	0.607411	0.0381551	4.63782e-57	0.0483382	0.0181718	0.00781247	0.106748	20
	GPS1	17	cg25400422	80008917	SLC25A10	17	ENSG00000183048	79679223	rs11655646	17	80030720	G	C	0.409543	-0.0307022	0.0116925	0.00864456	0.308487	0.0339628	1.05528e-19	-0.0995252	0.0394548	0.0116521	0.395815	20
	IRF3	19	cg03172226	50162898	RUVBL2	19	ENSG00000183207	49507978	rs12104272	19	50148052	A	G	0.331014	0.0279356	0.0126314	0.0269943	0.25411	0.0339741	7.4597e-14	0.109935	0.0518358	0.0339362	0.221458	11
	IRF3	19	cg18517766	50164488	RUVBL2	19	ENSG00000183207	49507978	rs10411771	19	50176686	G	A	0.262425	0.0338067	0.0136054	0.0129624	-0.21909	0.0365162	1.97552e-09	-0.154305	0.0672146	0.0216925	0.171052	13
	U2AF1	21	cg11110978	44527518	SUMO3	21	ENSG00000184900	46232113	rs56040242	21	45766944	A	G	0.243539	0.0487925	0.011211	1.3478e-05	-0.236314	0.0386376	9.585e-10	-0.206473	0.0582263	0.000391057	0.228979	5
	SUMO3	21	cg00850552	46236351	SUMO3	21	ENSG00000184900	46232113	rs235350	21	46187774	C	T	0.0427435	-0.320508	0.022915	1.8767e-44	-0.881475	0.0933767	3.72803e-21	0.363604	0.0464692	5.09232e-15	0.146334	11
	POLG	15	cg01877814	89879097	CIB1	15	ENSG00000185043	90775243	rs12899409	15	89868256	C	A	0.395626	0.0238724	0.00825291	0.00382068	0.738018	0.0303456	1.19208e-130	0.0323466	0.0112613	0.00407425	0.129894	20
	POLG	15	cg24365117	89879190	CIB1	15	ENSG00000185043	90775243	rs12899409	15	89868256	C	A	0.395626	0.0238724	0.00825291	0.00382068	0.809837	0.029499	6.39206e-166	0.029478	0.0102472	0.00401889	0.0873184	20
	HSF1	8	cg06546677	145537504	HSF1	8	ENSG00000185122	145526832	rs4977219	8	145516698	A	C	0.493042	-0.0776376	0.011831	5.30199e-11	-0.611891	0.0299355	7.32874e-93	0.126881	0.0203072	4.15466e-10	0.0787114	20
	HSF1	8	cg16752592	145537709	HSF1	8	ENSG00000185122	145526832	rs7388446	8	145525404	T	C	0.49503	-0.0787299	0.0119723	4.8327e-11	-0.294072	0.0319989	3.92588e-20	0.267723	0.0500614	8.89809e-08	0.106977	19
	SOCS1	16	cg26301908	11350915	SOCS1	16	ENSG00000185338	11349149	rs243332	16	11349678	T	C	0.298211	0.0749236	0.00878684	1.5045e-17	-0.250969	0.0359986	3.13305e-12	-0.298537	0.0553129	6.76727e-08	0.115134	17
	LIG3	17	cg00762550	33306307	RAD51D	17	ENSG00000185379	33437676	rs17668722	17	33406488	C	T	0.0864811	-0.0404176	0.0147779	0.00623803	0.387395	0.0594903	7.42034e-11	-0.104332	0.0413748	0.0116816	0.199537	7
	SLFN11	17	cg08764758	33700230	RAD51D	17	ENSG00000185379	33437676	rs117086850	17	33674594	T	C	0.0188867	0.0797252	0.0307297	0.00947562	1.08768	0.0876653	2.38885e-35	0.0732984	0.0288636	0.0111019	0.681803	19
	SLFN11	17	cg18411103	33700255	RAD51D	17	ENSG00000185379	33437676	rs62078105	17	33748089	A	G	0.0218688	0.0734674	0.0300308	0.0144291	0.631944	0.0992994	1.9653e-10	0.116256	0.0509115	0.0224013	0.601778	8
	LMNA	1	cg08881019	156096178	MUC1	1	ENSG00000185499	155160503	rs2908712	1	156102100	A	C	0.0646123	-0.0641605	0.018401	0.00048884	0.682866	0.0823142	1.07815e-16	-0.0939577	0.0292301	0.00130711	0.372181	6
	ACTG1	17	cg20335959	79480594	FAAP100	17	ENSG00000185504	79513949	rs57018358	17	79480875	A	G	0.22167	0.0330942	0.0102745	0.00127744	0.210082	0.0382447	3.94946e-08	0.15753	0.056695	0.00546021	0.428207	7
	PSMD13	11	cg23513443	236781	IRF7	11	ENSG00000185507	614276	rs7482209	11	240868	A	G	0.269384	0.0272058	0.00924236	0.00324419	-0.311833	0.0337272	2.336e-20	-0.0872449	0.0311047	0.00503358	0.286379	17
	PSMD13	11	cg20282913	252683	PSMD13	11	ENSG00000185627	244764	rs7122758	11	263225	G	A	0.0258449	-0.210182	0.0204856	1.06711e-24	-0.704767	0.0901773	5.4811e-15	0.298229	0.0479692	5.06428e-10	0.334404	11
	PBX1	1	cg20682146	164545843	PBX1	1	ENSG00000185630	164696677	rs3898199	1	164533643	T	G	0.413519	0.0305485	0.00827963	0.00022461	0.189661	0.0337559	1.92502e-08	0.161069	0.0522259	0.00204184	0.0907037	3
	PBX1	1	cg24477315	164570052	PBX1	1	ENSG00000185630	164696677	rs12757456	1	164573446	G	A	0.244533	-0.0431109	0.00925962	3.2273e-06	-0.243891	0.0373652	6.69974e-11	0.176763	0.0466348	0.000150426	0.610181	5
	PBX1	1	cg11155784	164572163	PBX1	1	ENSG00000185630	164696677	rs2792255	1	164590212	G	A	0.366799	-0.0350712	0.00835188	2.6786e-05	0.383675	0.0330795	4.18981e-31	-0.0914087	0.0231508	7.86768e-05	0.0550332	20
	PTCH1	9	cg13700197	98221975	PTCH1	9	ENSG00000185920	98242300	rs28446321	9	98266855	A	T	0.0984095	0.485281	0.0141136	4.37376e-259	0.583635	0.0563785	4.09449e-25	0.83148	0.0838813	3.67073e-23	0.19667	14
	PTCH1	9	cg04133410	98271957	PTCH1	9	ENSG00000185920	98242300	rs28493225	9	98226307	T	C	0.0984095	0.486009	0.0140956	1.62215e-260	-0.448366	0.0551482	4.2858e-16	-1.08396	0.136981	2.5088e-15	0.104857	14
	PTCH1	9	cg13754720	98274853	PTCH1	9	ENSG00000185920	98242300	rs79057214	9	98250674	C	T	0.0954274	0.494347	0.0141872	5.12211e-266	0.836972	0.0552267	6.99901e-52	0.590638	0.0424992	6.54907e-44	0.086183	20
	WWOX	16	cg01630032	78675680	WWOX	16	ENSG00000186153	78689937	rs2550621	16	78675531	C	T	0.485089	0.0165615	0.00800227	0.0384898	1.25119	0.0184296	0	0.0132366	0.0063987	0.03858	0.381625	20
	WWOX	16	cg09038266	79155958	WWOX	16	ENSG00000186153	78689937	rs9940536	16	79155917	T	C	0.276342	0.0398411	0.012685	0.00168487	0.267091	0.0345824	1.13337e-14	0.149167	0.0512701	0.00362093	0.0520512	20
	RXRA	9	cg13689699	137225311	RXRA	9	ENSG00000186350	137270687	rs3818731	9	137225217	T	C	0.302187	0.0589952	0.009475	4.77271e-10	-0.394709	0.0340667	4.83316e-31	-0.149465	0.0272517	4.14371e-08	0.65267	20
	RXRA	9	cg14472716	137236548	RXRA	9	ENSG00000186350	137270687	rs12006435	9	137230473	A	G	0.106362	0.0722555	0.0137483	1.4754e-07	0.80121	0.048355	1.1612e-61	0.090183	0.0180019	5.45333e-07	0.0707627	20
	RXRA	9	cg13746518	137332241	RXRA	9	ENSG00000186350	137270687	rs1045570	9	137332311	T	G	0.163022	0.0967898	0.0125388	1.1706e-14	0.322952	0.0439367	1.97631e-13	0.299703	0.0563022	1.02003e-07	0.236389	8
	MAPT	17	cg11489262	43973426	MAPT	17	ENSG00000186868	44038724	rs112995313	17	43795768	C	T	0.239563	-0.0298341	0.0101795	0.0033809	0.376161	0.0385867	1.87289e-22	-0.0793121	0.0282581	0.00500517	0.0510529	20
	MAPT	17	cg21705961	44060775	MAPT	17	ENSG00000186868	44038724	rs17689882	17	43906828	A	G	0.238569	-0.0293009	0.0101831	0.00400967	-0.736163	0.0364129	6.92222e-91	0.0398021	0.0139721	0.00438993	0.0546469	20
	ISG15	1	cg04788999	949850	ISG15	1	ENSG00000187608	949361	rs12401605	1	1014836	A	G	0.449304	0.0481581	0.00934783	2.58e-07	-0.221688	0.0328797	1.558e-11	-0.217234	0.0530669	4.24751e-05	0.213481	11
	APRT	16	cg16603012	88879593	FANCA	16	ENSG00000187741	89843511	rs3743546	16	88893416	G	A	0.33002	0.0248439	0.0111738	0.0261888	0.716607	0.0335577	3.5436e-101	0.0346688	0.015677	0.027005	0.746109	20
	SPIRE2	16	cg27130406	89901659	FANCA	16	ENSG00000187741	89843511	rs17227001	16	89819243	G	A	0.203777	-0.339534	0.0107342	1.37985e-219	-0.229765	0.0392264	4.70149e-09	1.47774	0.256575	8.43684e-09	0.488975	11
	CCNT1	12	cg23327859	49111433	MCRS1	12	ENSG00000187778	49956131	rs61942054	12	49078745	A	G	0.0337972	-0.0681249	0.0295861	0.0213014	-0.753418	0.0959052	3.97026e-15	0.0904211	0.0409212	0.0271302	0.351728	4
	MCRS1	12	cg25475026	49961902	MCRS1	12	ENSG00000187778	49956131	rs77546610	12	50025539	T	G	0.0208748	0.137067	0.0313827	1.2562e-05	-0.580407	0.102279	1.38892e-08	-0.236157	0.0682307	0.000537865	0.553057	7
	FANCM	14	cg18648982	45608106	FANCM	14	ENSG00000187790	45637618	rs1053667	14	45543038	C	T	0.0636183	0.143422	0.0169369	2.49641e-17	0.914155	0.0802949	4.96843e-30	0.15689	0.0230904	1.08608e-11	0.565043	20
	MAPK12	22	cg13963658	50697503	MAPK12	22	ENSG00000188130	50692066	rs111925803	22	50719976	T	C	0.261431	-0.0383342	0.0116994	0.00105065	-0.224077	0.035829	3.99919e-10	0.171076	0.0589432	0.00370328	0.589043	10
	RECQL5	17	cg05280478	73662588	SUMO2	17	ENSG00000188612	73171243	rs820163	17	73712678	A	G	0.26839	0.0370619	0.0151335	0.0143254	-0.217128	0.0374115	6.48385e-09	-0.170692	0.0756496	0.0240489	0.361065	12
	DNAJA3	16	cg07437923	4506231	SLX4	16	ENSG00000188827	3646390	rs11639998	16	4527109	T	C	0.277336	0.0266832	0.0098346	0.00666369	1.43844	0.0181902	0	0.0185501	0.00684102	0.00669585	0.846938	20
	ALKBH2	12	cg00203594	109531054	ALKBH2	12	ENSG00000189046	109528714	rs1642036	12	109569068	G	A	0.0447316	-0.376869	0.0181421	7.56483e-96	0.381964	0.0695305	3.94107e-08	-0.986661	0.18578	1.09083e-07	0.391018	9
	ALKBH2	12	cg04380213	109531595	ALKBH2	12	ENSG00000189046	109528714	rs1642035	12	109565950	G	T	0.0407555	-0.389808	0.0184785	8.80297e-99	-0.484752	0.0708152	7.63096e-12	0.804139	0.123503	7.46083e-11	0.73965	11
	APOBEC3B	22	cg16045423	39377790	H1-0	22	ENSG00000189060	38202278	rs5750666	22	39073210	A	G	0.0119284	-0.171607	0.0268244	1.5804e-10	0.530775	0.0926908	1.02645e-08	-0.323314	0.0757758	1.98376e-05	0.319148	5
	NFAT5	16	cg16996262	69600303	SF3B3	16	ENSG00000189091	70583255	rs72799398	16	69593200	T	C	0.082505	-0.0648585	0.0242389	0.00745511	0.467847	0.0609145	1.58606e-14	-0.138632	0.0548638	0.0115094	0.55197	4
	SF3B3	16	cg01753198	70560099	SF3B3	16	ENSG00000189091	70583255	rs8062178	16	70611232	G	C	0.412525	0.182316	0.00799918	5.52935e-115	0.216022	0.0331282	6.99418e-11	0.843969	0.13462	3.62802e-10	0.937735	8
	PAX5	9	cg06394247	36986788	PAX5	9	ENSG00000196092	36933687	rs10814498	9	36985143	G	A	0.316103	0.0193133	0.00868326	0.026135	-0.317939	0.0362972	1.96414e-18	-0.0607453	0.0281778	0.0311004	0.700759	17
	POU5F1	6	cg09904051	31139796	HLA-DRB1	6	ENSG00000196126	32552085	rs189005016	6	31798454	A	G	0.0129225	0.413821	0.0523149	2.56979e-15	-0.812786	0.145586	2.36613e-08	-0.50914	0.111623	5.08549e-06	0.755811	9
	MICA	6	cg26990733	31371465	HLA-DRB1	6	ENSG00000196126	32552085	rs9267658	6	31845985	T	C	0.104374	0.345013	0.0239975	7.21543e-47	0.25719	0.0432921	2.83633e-09	1.34147	0.244325	4.00753e-08	0.201837	5
	LTA	6	cg11586857	31540136	HLA-DRB1	6	ENSG00000196126	32552085	rs2844480	6	31564821	T	C	0.198807	-0.198001	0.0201237	7.63152e-23	0.246118	0.041635	3.39355e-09	-0.804496	0.158767	4.03818e-07	0.163498	3
	CSNK2B	6	cg12032533	31635781	HLA-DRB1	6	ENSG00000196126	32552085	rs521977	6	31836827	T	G	0.232604	0.272284	0.0179346	4.65365e-52	-0.193276	0.0334504	7.55969e-09	-1.40878	0.260879	6.65929e-08	0.310012	5
	MSH5	6	cg11190728	31709813	HLA-DRB1	6	ENSG00000196126	32552085	rs115333512	6	31780239	T	C	0.0477137	-0.579953	0.0526254	3.04699e-28	0.845263	0.100498	4.07524e-17	-0.686121	0.102621	2.29372e-11	0.489062	9
	MSH5	6	cg24542360	31729904	HLA-DRB1	6	ENSG00000196126	32552085	rs187050905	6	31975259	A	G	0.0159046	0.331531	0.0728832	5.39531e-06	-0.906859	0.129263	2.28959e-12	-0.365582	0.095784	0.000135233	0.0681238	8
	PSMB8	6	cg22510079	32809403	HLA-DRB1	6	ENSG00000196126	32552085	rs3763366	6	32807446	G	C	0.501988	-0.0797416	0.0162354	9.03359e-07	-0.184184	0.0314557	4.76006e-09	0.432945	0.115053	0.000167876	0.069719	8
	BRD2	6	cg01641778	32935592	HLA-DRB1	6	ENSG00000196126	32552085	rs115061042	6	32937212	T	A	0.0387674	-0.129827	0.0442883	0.00337438	0.857592	0.0878259	1.59616e-22	-0.151385	0.0539196	0.004991	0.252883	3
	BRD2	6	cg02653117	32938824	HLA-DRB1	6	ENSG00000196126	32552085	rs115061042	6	32937212	T	A	0.0387674	-0.129827	0.0442883	0.00337438	-1.38544	0.0847525	4.57737e-60	0.093708	0.0324769	0.00390949	0.22635	7
	BRD2	6	cg07794698	32939788	HLA-DRB1	6	ENSG00000196126	32552085	rs186090629	6	31665239	A	C	0.0119284	0.44584	0.0539575	1.4229e-16	0.967114	0.149655	1.03124e-10	0.461001	0.0905635	3.57382e-07	0.088214	11
	BRD2	6	cg18918417	32942205	HLA-DRB1	6	ENSG00000196126	32552085	rs146563954	6	32938799	T	C	0.0387674	-0.124868	0.0437243	0.00429285	-0.575043	0.0891864	1.13594e-10	0.217145	0.0831612	0.00902415	0.478737	3
	DAXX	6	cg20552903	33289678	HLA-DRB1	6	ENSG00000196126	32552085	rs1014779	6	33276466	A	G	0.49006	-0.0986483	0.0162192	1.1854e-09	0.178728	0.0324865	3.76336e-08	-0.551947	0.135278	4.50187e-05	0.0979702	4
	DAXX	6	cg00187059	33289693	HLA-DRB1	6	ENSG00000196126	32552085	rs1800838	6	33272541	T	A	0.49006	-0.0970724	0.0162193	2.1639e-09	0.236605	0.0321433	1.82602e-13	-0.410272	0.0883495	3.42163e-06	0.251215	5
	TRIM26	6	cg05850884	30174845	TUBB	6	ENSG00000196230	30690590	rs183830067	6	30217185	T	A	0.310139	0.0681103	0.0151504	6.9374e-06	0.233851	0.0351443	2.85176e-11	0.291255	0.0781872	0.000195238	0.141895	3
	TRIM26	6	cg09861075	30177711	TUBB	6	ENSG00000196230	30690590	rs139507938	6	30818348	A	G	0.0208748	-0.16076	0.0596468	0.00703464	-1.19559	0.179508	2.73125e-11	0.134461	0.0538189	0.0124757	0.40384	4
	TRIM26	6	cg08186900	30182518	TUBB	6	ENSG00000196230	30690590	rs3132707	6	29843259	C	T	0.276342	-0.043911	0.0180704	0.0150988	0.20639	0.0359094	9.0559e-09	-0.212757	0.0950582	0.0252093	0.118954	5
	MDC1	6	cg03157605	30685409	TUBB	6	ENSG00000196230	30690590	rs142096226	6	30696332	T	C	0.0139165	-0.45108	0.061175	1.6608e-13	1.31257	0.165867	2.50435e-15	-0.343662	0.0637039	6.86486e-08	0.409476	4
	GTF2H4	6	cg22025250	30876152	TUBB	6	ENSG00000196230	30690590	rs28380938	6	31320334	T	C	0.195825	-0.0799551	0.0238075	0.00078395	0.569478	0.0458363	1.93248e-35	-0.140401	0.0433062	0.00118676	0.206287	20
	GTF2H4	6	cg02815249	30877746	TUBB	6	ENSG00000196230	30690590	rs147642505	6	31294886	T	C	0.280318	-0.0685018	0.018478	0.00020956	0.226102	0.0364584	5.58777e-10	-0.302969	0.0952128	0.00146254	0.142604	14
	GTF2H4	6	cg08177495	30878952	TUBB	6	ENSG00000196230	30690590	rs28732101	6	31106302	T	C	0.0497018	-0.0662883	0.0284426	0.0197745	0.44176	0.0703802	3.45694e-10	-0.150055	0.0686797	0.0288998	0.0686527	13
	HLA-C	6	cg16097079	31239916	TUBB	6	ENSG00000196230	30690590	rs112525507	6	29913515	T	C	0.0487078	-0.0837296	0.0305426	0.0061178	0.578669	0.074939	1.14634e-14	-0.144693	0.0560084	0.00978246	0.0756647	11
	HLA-DQB1	6	cg23967822	32632961	TUBB	6	ENSG00000196230	30690590	rs2395044	6	31461979	T	C	0.455268	0.0317026	0.0121466	0.00905422	-0.19484	0.0322041	1.44704e-09	-0.162711	0.0678948	0.0165519	0.0648625	20
	HLA-DQB1	6	cg13249850	32634508	TUBB	6	ENSG00000196230	30690590	rs28732099	6	31095892	A	G	0.0526839	-0.0784733	0.0290706	0.00694646	0.396306	0.0688844	8.75688e-09	-0.198012	0.0810271	0.0145346	0.197172	9
	UHRF1	19	cg07392101	4909263	LONP1	19	ENSG00000196365	5706214	rs8103849	19	4909629	G	C	0.302187	-0.0206318	0.00851918	0.0154439	0.215185	0.0346103	5.0554e-10	-0.0958792	0.0424875	0.0240302	0.717545	4
	UHRF1	19	cg03584056	4910798	LONP1	19	ENSG00000196365	5706214	rs2602708	19	4915341	G	A	0.298211	-0.0212047	0.00845549	0.0121485	0.422348	0.0347226	4.86365e-34	-0.0502067	0.0204413	0.0140438	0.723302	20
	UHRF1	19	cg17714703	4912221	LONP1	19	ENSG00000196365	5706214	rs2602709	19	4913648	T	A	0.303181	-0.0192089	0.00840947	0.0223598	-0.334245	0.0345466	3.84399e-22	0.0574696	0.0258513	0.0262101	0.446373	20
	UHRF1	19	cg02763540	4914183	LONP1	19	ENSG00000196365	5706214	rs8103849	19	4909629	G	C	0.302187	-0.0206318	0.00851918	0.0154439	-0.284861	0.0342162	8.4094e-17	0.0724275	0.0311461	0.0200501	0.36973	18
	UHRF1	19	cg25982880	4916593	LONP1	19	ENSG00000196365	5706214	rs2602708	19	4915341	G	A	0.298211	-0.0212047	0.00845549	0.0121485	-0.2367	0.0341564	4.21184e-12	0.0895847	0.0379895	0.0183668	0.975267	10
	LONP1	19	cg00032366	5692159	LONP1	19	ENSG00000196365	5706214	rs2184854	19	5638815	T	C	0.346918	-0.386646	0.00809983	0	-0.221587	0.0338172	5.65822e-11	1.74489	0.268791	8.49156e-11	0.0707035	5
	TRRAP	7	cg21421984	98520513	TRRAP	7	ENSG00000196367	98543211	rs144829654	7	98670909	A	G	0.0447316	0.0654095	0.0220056	0.00295481	-0.587335	0.0840697	2.82254e-12	-0.111367	0.040717	0.00623544	0.705127	11
	TRRAP	7	cg03856969	98600799	TRRAP	7	ENSG00000196367	98543211	rs4729505	7	98601025	C	T	0.084493	0.15608	0.0154189	4.38609e-24	-0.431667	0.0598434	5.46203e-13	-0.361574	0.061551	4.24403e-09	0.266452	16
	TRRAP	7	cg10154880	98603502	TRRAP	7	ENSG00000196367	98543211	rs17720576	7	98616657	A	G	0.0864811	0.148877	0.0153355	2.7875e-22	0.489588	0.05912	1.21887e-16	0.304087	0.0482649	2.96936e-10	0.0952373	18
	POLR3H	22	cg04809988	41940355	XRCC6	22	ENSG00000196419	42038583	rs17367849	22	41923644	A	G	0.214712	-0.0617043	0.0121575	3.8668e-07	0.876391	0.0382997	6.94948e-116	-0.0704073	0.0142094	7.23378e-07	0.062674	20
	POLR3H	22	cg03806693	41940476	XRCC6	22	ENSG00000196419	42038583	rs1972057	22	41954251	G	A	0.2167	-0.0616751	0.0118215	1.8165e-07	-0.813053	0.038319	6.51215e-100	0.0758561	0.0149727	4.05639e-07	0.127169	20
	POLR3H	22	cg06481639	41940642	XRCC6	22	ENSG00000196419	42038583	rs2413643	22	41818234	A	G	0.2167	-0.0640668	0.0114972	2.5125e-08	-0.245895	0.0403474	1.09823e-09	0.260546	0.0633549	3.91436e-05	0.783282	17
	ATAD5	17	cg02246992	29158363	NF1	17	ENSG00000196712	29565539	rs73271872	17	29152228	G	C	0.110338	0.0557196	0.0189098	0.00321289	-0.806224	0.0477093	4.59994e-64	-0.0691118	0.0238087	0.00369842	0.0636527	7
	ATAD5	17	cg16831185	29158530	NF1	17	ENSG00000196712	29565539	rs112491128	17	29154152	C	A	0.110338	0.0532377	0.0212153	0.0120936	0.437057	0.0478882	7.06719e-20	0.12181	0.0503427	0.0155374	0.53769	7
	ATAD5	17	cg15439745	29158582	NF1	17	ENSG00000196712	29565539	rs9913888	17	29255323	A	G	0.107356	0.0485798	0.0189395	0.0103176	-0.292421	0.050479	6.91719e-09	-0.16613	0.070833	0.0190081	0.0797461	11
	ATAD5	17	cg05936487	29159410	NF1	17	ENSG00000196712	29565539	rs11658256	17	29228089	G	A	0.116302	0.0550383	0.0180123	0.00224611	0.781575	0.0467389	9.04064e-63	0.0704198	0.0234277	0.00264857	0.384958	11
	SUZ12	17	cg24413314	30289687	NF1	17	ENSG00000196712	29565539	rs7211776	17	29120196	G	T	0.117296	0.0498823	0.0179446	0.00543924	-0.838544	0.047807	7.06854e-69	-0.0594869	0.0216668	0.00604123	0.278886	10
	MICA	6	cg27144224	31371837	HLA-DQA1	6	ENSG00000196735	32605397	rs115699278	6	31860832	T	C	0.0139165	0.252062	0.0599832	2.6433e-05	1.76946	0.164531	5.63998e-27	0.142451	0.036395	9.07703e-05	0.0611173	3
	EHMT2	6	cg25633383	31860763	HLA-DQA1	6	ENSG00000196735	32605397	rs115699278	6	31860832	T	C	0.0139165	0.252062	0.0599832	2.6433e-05	1.62718	0.165285	7.22666e-23	0.154907	0.0400811	0.000111163	0.311053	3
	HLA-DQB1	6	cg00995368	32627885	HLA-DQA1	6	ENSG00000196735	32605397	rs142406849	6	32425293	C	T	0.0149105	0.527526	0.0511565	6.21926e-25	-3.72693	0.18597	2.44489e-89	-0.141544	0.0154367	4.76026e-20	0.214636	7
	PSMB8	6	cg22510079	32809403	HLA-DQA1	6	ENSG00000196735	32605397	rs3763366	6	32807446	G	C	0.501988	-0.170595	0.0124895	1.78418e-42	-0.184184	0.0314557	4.76006e-09	0.926219	0.172105	7.37845e-08	0.464485	8
	PSMB9	6	cg19412007	32825056	HLA-DQA1	6	ENSG00000196735	32605397	rs2071627	6	32809223	A	C	0.430418	-0.161235	0.0127657	1.43551e-36	0.175948	0.031265	1.82701e-08	-0.916381	0.178268	2.74068e-07	0.0536609	9
	BAK1	6	cg00700324	33548127	HLA-DQA1	6	ENSG00000196735	32605397	rs511515	6	33541507	A	G	0.277336	-0.063611	0.0139126	4.8263e-06	-0.27958	0.0327629	1.42059e-17	0.227523	0.0564551	5.57384e-05	0.147888	11
	YWHAB	20	cg15324310	43514360	ADA	20	ENSG00000196839	43264518	rs4931	20	43530234	C	A	0.290258	-0.0422715	0.0131589	0.00131631	-0.241083	0.0353887	9.59618e-12	0.17534	0.0603463	0.00366594	0.524741	4
	PPP2R5C	14	cg25096615	102251111	DYNC1H1	14	ENSG00000197102	102473997	rs7141459	14	102258662	A	G	0.104374	0.0416465	0.0188446	0.0271052	0.27308	0.0471977	7.21376e-09	0.152507	0.0738703	0.0389683	0.269013	6
	PPP2R5C	14	cg05865327	102274741	DYNC1H1	14	ENSG00000197102	102473997	rs7141459	14	102258662	A	G	0.104374	0.0416465	0.0188446	0.0271052	-1.89646	0.0246143	0	-0.0219601	0.0099408	0.0271683	0.283128	20
	PPP2R5C	14	cg14373220	102357944	DYNC1H1	14	ENSG00000197102	102473997	rs2749889	14	102349046	A	G	0.147117	0.0413964	0.0159364	0.00938778	-1.06481	0.0399145	8.63991e-157	-0.0388768	0.0150372	0.00972738	0.134159	20
	HSP90AA1	14	cg02017208	102547744	DYNC1H1	14	ENSG00000197102	102473997	rs4947	14	102550803	G	A	0.159046	0.086522	0.0158599	4.8863e-08	-0.562495	0.0442414	4.92913e-37	-0.153818	0.0306815	5.34813e-07	0.0625558	20
	PRKCA	17	cg02110273	64727684	PSMD12	17	ENSG00000197170	65348387	rs9904322	17	64727722	G	C	0.106362	0.0288205	0.0130362	0.0270497	0.899265	0.0556334	9.03299e-59	0.0320489	0.0146315	0.0284947	0.205603	20
	SERPINA1	14	cg01606800	94855990	SERPINA1	14	ENSG00000197249	94850057	rs8008743	14	94857010	G	C	0.498012	0.452091	0.00756954	0	-0.277231	0.0325244	1.54434e-17	-1.63074	0.193255	3.22061e-17	0.0575973	18
	SERPINA1	14	cg10524915	94857046	SERPINA1	14	ENSG00000197249	94850057	rs1122629	14	94855831	A	G	0.507952	0.431075	0.00763869	0	0.259418	0.0327392	2.30389e-15	1.6617	0.211768	4.26746e-15	0.198412	10
	RAD54B	8	cg26323655	95448685	RAD54B	8	ENSG00000197275	95435762	rs2930956	8	95473068	C	T	0.335984	0.35423	0.00833912	0	-0.199915	0.0347038	8.38151e-09	-1.7719	0.310406	1.14078e-08	0.0901265	12
	ADD1	4	cg02338146	2906691	HTT	4	ENSG00000197386	3161042	rs4961	4	2906707	T	G	0.204771	0.0379494	0.0110241	0.00057658	0.268588	0.0385556	3.25514e-12	0.141292	0.0457826	0.00202761	0.910613	5
	APTX	9	cg22667787	33001657	TOPORS	9	ENSG00000197579	32546546	rs17226825	9	33010337	T	C	0.100398	-0.045533	0.0135515	0.00077942	-0.352149	0.0522461	1.58171e-11	0.1293	0.0429987	0.00263773	0.907207	8
	APTX	9	cg14530306	33001734	TOPORS	9	ENSG00000197579	32546546	rs143531415	9	33008770	T	G	0.102386	-0.0375548	0.0146698	0.0104672	-0.628709	0.0498175	1.63333e-36	0.0597332	0.0238085	0.0121107	0.664686	20
	APTX	9	cg09633881	33002021	TOPORS	9	ENSG00000197579	32546546	rs10971370	9	33050757	A	G	0.101392	-0.041	0.0133039	0.00205753	-0.710345	0.0519611	1.51913e-42	0.0577184	0.0191988	0.00264399	0.900786	20
	TELO2	16	cg07814974	1544179	EME2	16	ENSG00000197774	1827458	rs2667661	16	1544302	G	A	0.241551	-0.0343826	0.0111213	0.00199081	-0.312025	0.0369079	2.81108e-17	0.110192	0.0379508	0.00368963	0.513123	12
	EME2	16	cg01729862	1824041	EME2	16	ENSG00000197774	1827458	rs1178435	16	1830621	T	C	0.188867	0.219986	0.0101461	3.04733e-104	-0.318856	0.0425857	7.02528e-14	-0.689922	0.097484	1.47007e-12	0.0842237	20
	EME2	16	cg27146824	1826040	EME2	16	ENSG00000197774	1827458	rs143902781	16	1560040	T	C	0.0139165	0.102923	0.035663	0.00390172	-0.982493	0.102369	8.18262e-22	-0.104757	0.037904	0.00571407	0.051196	20
	TSC2	16	cg00500602	2105310	EME2	16	ENSG00000197774	1827458	rs8050755	16	2119187	C	T	0.138171	-0.0322197	0.0146907	0.028293	-0.354604	0.0491318	5.2992e-13	0.090861	0.043299	0.0358652	0.0981582	11
	TFDP1	13	cg11976193	114257583	TFDP1	13	ENSG00000198176	114267399	rs7325214	13	114236924	C	T	0.349901	0.0245399	0.0082587	0.00296445	0.3208	0.0333202	6.10225e-22	0.0764959	0.0269423	0.0045219	0.174065	20
	TFDP1	13	cg25945004	114265942	TFDP1	13	ENSG00000198176	114267399	rs2265152	13	114158900	T	C	0.259443	0.0352725	0.00899121	8.7453e-05	-0.245745	0.0366535	2.02048e-11	-0.143533	0.0423906	0.000709298	0.396533	20
	TFDP1	13	cg22890571	114284318	TFDP1	13	ENSG00000198176	114267399	rs12428926	13	114284372	C	T	0.355865	0.020405	0.00834834	0.0145174	0.260088	0.033593	9.76178e-15	0.0784542	0.0336596	0.0197633	0.0547205	20
	UVRAG	11	cg02337499	75526473	UVRAG	11	ENSG00000198382	75690225	rs2168947	11	75494821	C	T	0.0854871	-0.162596	0.0127275	2.25567e-37	-0.477383	0.0546896	2.57042e-18	0.340599	0.0472581	5.7108e-13	0.13829	20
	UVRAG	11	cg13641591	75528534	UVRAG	11	ENSG00000198382	75690225	rs72997616	11	75474195	A	C	0.0964215	-0.160247	0.0127303	2.4645e-36	0.525186	0.0543999	4.71931e-22	-0.305124	0.0398304	1.85097e-14	0.221651	20
	LGALS3	14	cg14871010	55603225	WDHD1	14	ENSG00000198554	55449745	rs2075602	14	55609774	G	A	0.439364	0.0392979	0.0080249	9.73109e-07	0.190813	0.0318994	2.20808e-09	0.20595	0.0543522	0.000151148	0.242184	15
	HLA-A	6	cg17608381	29911550	DDX39B	6	ENSG00000198563	31504110	rs79813650	6	31092451	T	C	0.0656064	-0.298811	0.0333085	2.9383e-19	-0.448657	0.0552976	4.91831e-16	0.666011	0.110679	1.77141e-09	0.0887989	20
	PPP1R10	6	cg16586538	30569105	DDX39B	6	ENSG00000198563	31504110	rs141661388	6	30719139	A	T	0.0874752	-0.0669628	0.0313203	0.0325167	0.526096	0.0651851	6.98352e-16	-0.127283	0.0615869	0.0387611	0.200492	6
	GTF2H4	6	cg10783063	30880108	DDX39B	6	ENSG00000198563	31504110	rs118098373	6	30772293	T	C	0.0198807	-0.114601	0.0542977	0.0348067	-1.64136	0.133228	7.07327e-35	0.0698206	0.0335628	0.0374986	0.368934	3
	LTA	6	cg21999229	31540014	DDX39B	6	ENSG00000198563	31504110	rs1041981	6	31540784	A	C	0.306163	-0.327931	0.0169879	4.99005e-83	-0.321437	0.0330987	2.69406e-22	1.0202	0.117596	4.11838e-18	0.0731589	20
	MSH5	6	cg24542360	31729904	DDX39B	6	ENSG00000198563	31504110	rs187050905	6	31975259	A	G	0.0159046	-0.210159	0.0729921	0.00398685	-0.906859	0.129263	2.28959e-12	0.231744	0.0870036	0.00773067	0.144744	9
	AGER	6	cg04933135	32150063	DDX39B	6	ENSG00000198563	31504110	rs192471087	6	32119730	C	G	0.199801	-0.066971	0.0297596	0.0244236	0.296682	0.0384659	1.23038e-14	-0.225733	0.104491	0.0307477	0.156702	20
	PSMB8	6	cg12718404	32809364	DDX39B	6	ENSG00000198563	31504110	rs143928576	6	31871281	T	C	0.0168986	-0.121563	0.0480526	0.0114128	-0.715264	0.122861	5.82427e-09	0.169956	0.0732504	0.0203298	0.154371	5
	NFKBIA	14	cg04545963	35872393	BAZ1A	14	ENSG00000198604	35283395	rs72666636	14	35837014	T	G	0.248509	-0.030589	0.00940967	0.00115081	-0.76244	0.0366174	2.74654e-96	0.0401198	0.012491	0.00131865	0.0629708	20
	CNTN2	1	cg03732545	205012130	MDM4	1	ENSG00000198625	204514191	rs7537322	1	205055949	G	A	0.150099	-0.0296496	0.0113054	0.00872617	-0.546655	0.0465922	8.65854e-32	0.0542382	0.0211914	0.0104841	0.0814369	20
	CNTN2	1	cg19384775	205012139	MDM4	1	ENSG00000198625	204514191	rs10900444	1	205044416	C	A	0.144135	-0.0282512	0.0115011	0.0140337	-0.733978	0.0465061	4.11332e-56	0.0384906	0.0158582	0.0152168	0.084793	20
	CNTN2	1	cg23225103	205040765	MDM4	1	ENSG00000198625	204514191	rs10900444	1	205044416	C	A	0.144135	-0.0282512	0.0115011	0.0140337	-0.641285	0.0476538	2.79391e-41	0.0440541	0.0182307	0.0156717	0.0586619	20
	LIG3	17	cg00762550	33306307	ZNF830	17	ENSG00000198783	33289377	rs17668722	17	33406488	C	T	0.0864811	-0.129364	0.0132727	1.9075e-22	0.387395	0.0594903	7.42034e-11	-0.333932	0.0616726	6.14271e-08	0.794912	7
	LIG3	17	cg01818539	33324773	ZNF830	17	ENSG00000198783	33289377	rs62062371	17	33342781	C	T	0.0884692	-0.125973	0.0128289	9.28949e-23	0.676308	0.058175	3.06145e-31	-0.186265	0.0248302	6.30655e-14	0.784074	15
	MTOR	1	cg07922924	11211274	MTOR	1	ENSG00000198793	11244578	rs12138120	1	11106317	A	G	0.0208748	-0.115855	0.0269582	1.7266e-05	-0.78283	0.114748	8.96656e-12	0.147996	0.0407	0.000276634	0.112508	15
	MAD2L2	1	cg16695380	11743020	MTOR	1	ENSG00000198793	11244578	rs17875920	1	11801023	C	T	0.149105	-0.0321373	0.0122232	0.0085586	-0.256056	0.0440908	6.34255e-09	0.125509	0.0524008	0.0166125	0.798403	3
	SMC5	9	cg14289863	72872391	SMC5	9	ENSG00000198887	72921870	rs10780875	9	72794367	A	G	0.0586481	-0.214441	0.0269724	1.8591e-15	0.362228	0.0664463	4.99648e-08	-0.592006	0.131673	6.9235e-06	0.678674	10
	CHD6	20	cg21952241	40032459	TOP1	20	ENSG00000198900	39705292	rs73611270	20	40072819	C	A	0.0228628	-0.0547251	0.0250321	0.028801	-0.624448	0.0858836	3.57195e-13	0.0876375	0.0418596	0.0362949	0.0732233	5
	HLA-B	6	cg21279459	31324491	DAXX	6	ENSG00000204209	33291690	rs28383314	6	32587213	T	C	0.338966	0.033634	0.0143331	0.0189456	-0.350024	0.0328701	1.76826e-26	-0.0960906	0.0419313	0.0219277	0.245821	20
	HLA-B	6	cg21279459	31324491	SMIM40	6	ENSG00000204209	33291690	rs28383314	6	32587213	T	C	0.338966	0.033634	0.0143331	0.0189456	-0.350024	0.0328701	1.76826e-26	-0.0960906	0.0419313	0.0219277	0.245821	20
	HLA-B	6	cg17554194	31324972	DAXX	6	ENSG00000204209	33291690	rs141684647	6	32507289	T	C	0.365805	0.0447402	0.0171221	0.00897513	-0.267721	0.0320324	6.38948e-17	-0.167115	0.067008	0.0126328	0.234071	20
	HLA-B	6	cg17554194	31324972	SMIM40	6	ENSG00000204209	33291690	rs141684647	6	32507289	T	C	0.365805	0.0447402	0.0171221	0.00897513	-0.267721	0.0320324	6.38948e-17	-0.167115	0.067008	0.0126328	0.234071	20
	HLA-B	6	cg26706521	31325085	DAXX	6	ENSG00000204209	33291690	rs28383314	6	32587213	T	C	0.338966	0.033634	0.0143331	0.0189456	0.335546	0.0334925	1.26372e-23	0.100237	0.0438718	0.0223267	0.124749	20
	HLA-B	6	cg26706521	31325085	SMIM40	6	ENSG00000204209	33291690	rs28383314	6	32587213	T	C	0.338966	0.033634	0.0143331	0.0189456	0.335546	0.0334925	1.26372e-23	0.100237	0.0438718	0.0223267	0.124749	20
	MICA	6	cg25285646	31380432	DAXX	6	ENSG00000204209	33291690	rs28383314	6	32587213	T	C	0.338966	0.033634	0.0143331	0.0189456	-0.248156	0.0332885	9.00712e-14	-0.135536	0.0605524	0.0251999	0.192962	20
	MICA	6	cg25285646	31380432	SMIM40	6	ENSG00000204209	33291690	rs28383314	6	32587213	T	C	0.338966	0.033634	0.0143331	0.0189456	-0.248156	0.0332885	9.00712e-14	-0.135536	0.0605524	0.0251999	0.192962	20
	MICA	6	cg12182649	31381779	DAXX	6	ENSG00000204209	33291690	rs28895050	6	32416906	G	A	0.178926	-0.0421104	0.0198428	0.033821	0.538523	0.0456015	3.49329e-32	-0.0781961	0.037437	0.036731	0.418431	20
	MICA	6	cg12182649	31381779	SMIM40	6	ENSG00000204209	33291690	rs28895050	6	32416906	G	A	0.178926	-0.0421104	0.0198428	0.033821	0.538523	0.0456015	3.49329e-32	-0.0781961	0.037437	0.036731	0.418431	20
	MICA	6	cg04985482	31382065	DAXX	6	ENSG00000204209	33291690	rs9271421	6	32587859	T	C	0.12326	0.0428469	0.0196186	0.0289622	-0.760896	0.0424263	6.33843e-72	-0.0563111	0.025974	0.0301599	0.244649	20
	MICA	6	cg04985482	31382065	SMIM40	6	ENSG00000204209	33291690	rs9271421	6	32587859	T	C	0.12326	0.0428469	0.0196186	0.0289622	-0.760896	0.0424263	6.33843e-72	-0.0563111	0.025974	0.0301599	0.244649	20
	MSH5	6	cg24542360	31729904	DAXX	6	ENSG00000204209	33291690	rs535584	6	33558513	C	T	0.0149105	0.198353	0.0678039	0.00344014	-0.945651	0.171777	3.68938e-08	-0.209753	0.0811956	0.00978577	0.227105	5
	MSH5	6	cg24542360	31729904	SMIM40	6	ENSG00000204209	33291690	rs535584	6	33558513	C	T	0.0149105	0.198353	0.0678039	0.00344014	-0.945651	0.171777	3.68938e-08	-0.209753	0.0811956	0.00978577	0.227105	5
	EHMT2	6	cg14518907	31860292	DAXX	6	ENSG00000204209	33291690	rs4959030	6	32591751	A	G	0.117296	0.0424213	0.0195328	0.0298707	-0.276585	0.0430211	1.28398e-10	-0.153375	0.0745419	0.0396314	0.577379	20
	EHMT2	6	cg14518907	31860292	SMIM40	6	ENSG00000204209	33291690	rs4959030	6	32591751	A	G	0.117296	0.0424213	0.0195328	0.0298707	-0.276585	0.0430211	1.28398e-10	-0.153375	0.0745419	0.0396314	0.577379	20
	EHMT2	6	cg02760218	31866586	DAXX	6	ENSG00000204209	33291690	rs28724263	6	32631929	T	C	0.570577	-0.0430328	0.017176	0.0122313	-0.40615	0.0324103	5.0195e-36	0.105953	0.0431267	0.0140188	0.487084	20
	EHMT2	6	cg02760218	31866586	SMIM40	6	ENSG00000204209	33291690	rs28724263	6	32631929	T	C	0.570577	-0.0430328	0.017176	0.0122313	-0.40615	0.0324103	5.0195e-36	0.105953	0.0431267	0.0140188	0.487084	20
	HLA-DQB1	6	cg01745539	32632331	DAXX	6	ENSG00000204209	33291690	rs9274579	6	32635312	A	G	0.240557	0.0464739	0.0192311	0.0156662	1.10122	0.0296719	1.71901e-301	0.0422022	0.0175004	0.0158873	0.134186	20
	HLA-DQB1	6	cg01745539	32632331	SMIM40	6	ENSG00000204209	33291690	rs9274579	6	32635312	A	G	0.240557	0.0464739	0.0192311	0.0156662	1.10122	0.0296719	1.71901e-301	0.0422022	0.0175004	0.0158873	0.134186	20
	HLA-DQB1	6	cg27196273	32632992	DAXX	6	ENSG00000204209	33291690	rs9274579	6	32635312	A	G	0.240557	0.0464739	0.0192311	0.0156662	-0.645879	0.0347897	6.14014e-77	-0.0719545	0.0300263	0.0165577	0.162385	20
	HLA-DQB1	6	cg27196273	32632992	SMIM40	6	ENSG00000204209	33291690	rs9274579	6	32635312	A	G	0.240557	0.0464739	0.0192311	0.0156662	-0.645879	0.0347897	6.14014e-77	-0.0719545	0.0300263	0.0165577	0.162385	20
	HLA-DQB1	6	cg04317588	32632995	DAXX	6	ENSG00000204209	33291690	rs9274579	6	32635312	A	G	0.240557	0.0464739	0.0192311	0.0156662	-0.657699	0.0349223	4.03569e-79	-0.0706613	0.0294797	0.0165323	0.160635	20
	HLA-DQB1	6	cg04317588	32632995	SMIM40	6	ENSG00000204209	33291690	rs9274579	6	32635312	A	G	0.240557	0.0464739	0.0192311	0.0156662	-0.657699	0.0349223	4.03569e-79	-0.0706613	0.0294797	0.0165323	0.160635	20
	HLA-DQB1	6	cg03202060	32633015	DAXX	6	ENSG00000204209	33291690	rs9274579	6	32635312	A	G	0.240557	0.0464739	0.0192311	0.0156662	-1.27554	0.0251021	0	-0.0364347	0.0150939	0.015784	0.398615	20
	HLA-DQB1	6	cg03202060	32633015	SMIM40	6	ENSG00000204209	33291690	rs9274579	6	32635312	A	G	0.240557	0.0464739	0.0192311	0.0156662	-1.27554	0.0251021	0	-0.0364347	0.0150939	0.015784	0.398615	20
	HLA-DQB1	6	cg16345566	32633102	DAXX	6	ENSG00000204209	33291690	rs660895	6	32577380	G	A	0.217694	-0.0326932	0.01549	0.0348067	1.06675	0.0323602	2.58959e-238	-0.0306474	0.0145505	0.0351794	0.54609	20
	HLA-DQB1	6	cg16345566	32633102	SMIM40	6	ENSG00000204209	33291690	rs660895	6	32577380	G	A	0.217694	-0.0326932	0.01549	0.0348067	1.06675	0.0323602	2.58959e-238	-0.0306474	0.0145505	0.0351794	0.54609	20
	HLA-DQB1	6	cg13047157	32633114	DAXX	6	ENSG00000204209	33291690	rs9274579	6	32635312	A	G	0.240557	0.0464739	0.0192311	0.0156662	-0.78566	0.0337285	5.14454e-120	-0.0591527	0.024609	0.0162301	0.109685	20
	HLA-DQB1	6	cg13047157	32633114	SMIM40	6	ENSG00000204209	33291690	rs9274579	6	32635312	A	G	0.240557	0.0464739	0.0192311	0.0156662	-0.78566	0.0337285	5.14454e-120	-0.0591527	0.024609	0.0162301	0.109685	20
	HLA-DQB1	6	cg08964730	32634009	DAXX	6	ENSG00000204209	33291690	rs9274579	6	32635312	A	G	0.240557	0.0464739	0.0192311	0.0156662	0.615392	0.0360533	2.52758e-65	0.0755192	0.0315618	0.0167232	0.31576	20
	HLA-DQB1	6	cg08964730	32634009	SMIM40	6	ENSG00000204209	33291690	rs9274579	6	32635312	A	G	0.240557	0.0464739	0.0192311	0.0156662	0.615392	0.0360533	2.52758e-65	0.0755192	0.0315618	0.0167232	0.31576	20
	PSMB8	6	cg24898914	32810706	DAXX	6	ENSG00000204209	33291690	rs2071542	6	32811645	G	A	0.0417495	-0.0676922	0.029578	0.0221026	-0.524204	0.0863935	1.29811e-09	0.129133	0.0603048	0.0322464	0.604779	10
	PSMB8	6	cg24898914	32810706	SMIM40	6	ENSG00000204209	33291690	rs2071542	6	32811645	G	A	0.0417495	-0.0676922	0.029578	0.0221026	-0.524204	0.0863935	1.29811e-09	0.129133	0.0603048	0.0322464	0.604779	10
	PSMB8	6	cg08099136	32811251	DAXX	6	ENSG00000204209	33291690	rs2071542	6	32811645	G	A	0.0417495	-0.0676922	0.029578	0.0221026	-0.997698	0.0850035	8.22211e-32	0.0678484	0.0302046	0.0246851	0.575408	19
	PSMB8	6	cg08099136	32811251	SMIM40	6	ENSG00000204209	33291690	rs2071542	6	32811645	G	A	0.0417495	-0.0676922	0.029578	0.0221026	-0.997698	0.0850035	8.22211e-32	0.0678484	0.0302046	0.0246851	0.575408	19
	PSMB8	6	cg01309328	32811253	DAXX	6	ENSG00000204209	33291690	rs2071542	6	32811645	G	A	0.0417495	-0.0676922	0.029578	0.0221026	-0.82263	0.0860467	1.17447e-21	0.0822875	0.0369713	0.0260333	0.436414	16
	PSMB8	6	cg01309328	32811253	SMIM40	6	ENSG00000204209	33291690	rs2071542	6	32811645	G	A	0.0417495	-0.0676922	0.029578	0.0221026	-0.82263	0.0860467	1.17447e-21	0.0822875	0.0369713	0.0260333	0.436414	16
	PSMB9	6	cg07930587	32823566	DAXX	6	ENSG00000204209	33291690	rs991760	6	32823567	A	G	0.0626243	-0.0526467	0.0230361	0.0222894	-2.5217	0.0376015	0	0.0208775	0.00914045	0.0223672	0.342506	20
	PSMB9	6	cg07930587	32823566	SMIM40	6	ENSG00000204209	33291690	rs991760	6	32823567	A	G	0.0626243	-0.0526467	0.0230361	0.0222894	-2.5217	0.0376015	0	0.0208775	0.00914045	0.0223672	0.342506	20
	BRD2	6	cg08948338	32936102	DAXX	6	ENSG00000204209	33291690	rs116651290	6	32561772	T	C	0.0626243	-0.104546	0.0412054	0.0111743	0.896726	0.133353	1.76268e-11	-0.116587	0.049113	0.0176039	0.193765	9
	BRD2	6	cg08948338	32936102	SMIM40	6	ENSG00000204209	33291690	rs116651290	6	32561772	T	C	0.0626243	-0.104546	0.0412054	0.0111743	0.896726	0.133353	1.76268e-11	-0.116587	0.049113	0.0176039	0.193765	9
	BRD2	6	cg22798756	32938295	DAXX	6	ENSG00000204209	33291690	rs3135029	6	32921774	T	G	0.0675944	0.0949381	0.0229474	3.5157e-05	0.843616	0.0490702	3.04756e-66	0.112537	0.0279778	5.76156e-05	0.324169	20
	BRD2	6	cg22798756	32938295	SMIM40	6	ENSG00000204209	33291690	rs3135029	6	32921774	T	G	0.0675944	0.0949381	0.0229474	3.5157e-05	0.843616	0.0490702	3.04756e-66	0.112537	0.0279778	5.76156e-05	0.324169	20
	BRD2	6	cg26595909	32946524	DAXX	6	ENSG00000204209	33291690	rs4148881	6	32818432	A	C	0.0377734	-0.0608812	0.029027	0.0359582	-0.824411	0.0915626	2.18039e-19	0.0738481	0.036152	0.0410812	0.0531924	10
	BRD2	6	cg26595909	32946524	SMIM40	6	ENSG00000204209	33291690	rs4148881	6	32818432	A	C	0.0377734	-0.0608812	0.029027	0.0359582	-0.824411	0.0915626	2.18039e-19	0.0738481	0.036152	0.0410812	0.0531924	10
	BRD2	6	cg15586654	32948458	DAXX	6	ENSG00000204209	33291690	rs1431393	6	32923988	A	G	0.0805169	-0.0871323	0.0234959	0.00020857	-0.37404	0.0525851	1.1351e-12	0.232949	0.0708411	0.00100782	0.298271	4
	BRD2	6	cg15586654	32948458	SMIM40	6	ENSG00000204209	33291690	rs1431393	6	32923988	A	G	0.0805169	-0.0871323	0.0234959	0.00020857	-0.37404	0.0525851	1.1351e-12	0.232949	0.0708411	0.00100782	0.298271	4
	BRD2	6	cg10995964	32948461	DAXX	6	ENSG00000204209	33291690	rs1431393	6	32923988	A	G	0.0805169	-0.0871323	0.0234959	0.00020857	-0.460875	0.052042	8.30639e-19	0.189058	0.0552705	0.000624825	0.218508	20
	BRD2	6	cg10995964	32948461	SMIM40	6	ENSG00000204209	33291690	rs1431393	6	32923988	A	G	0.0805169	-0.0871323	0.0234959	0.00020857	-0.460875	0.052042	8.30639e-19	0.189058	0.0552705	0.000624825	0.218508	20
	BAK1	6	cg00700324	33548127	DAXX	6	ENSG00000204209	33291690	rs511515	6	33541507	A	G	0.277336	0.0942758	0.01343	2.2219e-12	-0.27958	0.0327629	1.42059e-17	-0.337205	0.0622011	5.91981e-08	0.0610605	11
	BAK1	6	cg00700324	33548127	SMIM40	6	ENSG00000204209	33291690	rs511515	6	33541507	A	G	0.277336	0.0942758	0.01343	2.2219e-12	-0.27958	0.0327629	1.42059e-17	-0.337205	0.0622011	5.91981e-08	0.0610605	11
	HMGA1	6	cg20294304	34203153	DAXX	6	ENSG00000204209	33291690	rs1187129	6	34239989	A	G	0.0258449	-0.0877293	0.0374495	0.0191499	0.583294	0.103881	1.96527e-08	-0.150403	0.0695671	0.030619	0.625475	14
	HMGA1	6	cg20294304	34203153	SMIM40	6	ENSG00000204209	33291690	rs1187129	6	34239989	A	G	0.0258449	-0.0877293	0.0374495	0.0191499	0.583294	0.103881	1.96527e-08	-0.150403	0.0695671	0.030619	0.625475	14
	RPL11	1	cg24406162	24017943	TCEA3	1	ENSG00000204219	23729393	rs77766201	1	24006446	A	G	0.176938	-0.0613576	0.0158596	0.00010937	-0.622202	0.0448126	7.86176e-44	0.0986137	0.0264605	0.000193902	0.055647	20
	POU5F1	6	cg22994781	31139359	BRD2	6	ENSG00000204256	32942859	rs28383314	6	32587213	T	C	0.338966	-0.0533668	0.0143259	0.00019516	0.23786	0.033098	6.64524e-13	-0.224362	0.0678389	0.000942064	0.0530603	20
	HLA-C	6	cg09382842	31237405	BRD2	6	ENSG00000204256	32942859	rs389883	6	31947460	G	T	0.215706	-0.0353839	0.0136617	0.00959759	0.725444	0.0320555	2.15343e-113	-0.0487755	0.0189552	0.0100762	0.550892	20
	HLA-C	6	cg01521131	31237664	BRD2	6	ENSG00000204256	32942859	rs389883	6	31947460	G	T	0.215706	-0.0353839	0.0136617	0.00959759	0.81721	0.0308101	5.11205e-155	-0.0432984	0.016797	0.00994488	0.528842	20
	HLA-C	6	cg11247343	31237824	BRD2	6	ENSG00000204256	32942859	rs28383314	6	32587213	T	C	0.338966	-0.0533668	0.0143259	0.00019516	0.191202	0.0325183	4.10679e-09	-0.279112	0.088697	0.00165065	0.117537	20
	HLA-C	6	cg13872627	31238036	BRD2	6	ENSG00000204256	32942859	rs389883	6	31947460	G	T	0.215706	-0.0353839	0.0136617	0.00959759	0.37068	0.034497	6.23771e-27	-0.0954566	0.0379114	0.011806	0.78758	20
	HLA-C	6	cg01064373	31238245	BRD2	6	ENSG00000204256	32942859	rs389883	6	31947460	G	T	0.215706	-0.0353839	0.0136617	0.00959759	0.454133	0.0343639	7.14893e-40	-0.0779152	0.0306554	0.0110331	0.295472	20
	HLA-C	6	cg18511546	31238388	BRD2	6	ENSG00000204256	32942859	rs389883	6	31947460	G	T	0.215706	-0.0353839	0.0136617	0.00959759	0.579753	0.0332444	4.16378e-68	-0.0610327	0.0238232	0.0104101	0.487362	20
	HLA-C	6	cg10409680	31239320	BRD2	6	ENSG00000204256	32942859	rs389883	6	31947460	G	T	0.215706	-0.0353839	0.0136617	0.00959759	-0.622357	0.0325195	1.21934e-81	0.0568546	0.0221517	0.01027	0.386486	20
	HLA-C	6	cg17974398	31239324	BRD2	6	ENSG00000204256	32942859	rs389883	6	31947460	G	T	0.215706	-0.0353839	0.0136617	0.00959759	-0.344906	0.0343135	9.03704e-24	0.10259	0.0409038	0.012139	0.278837	20
	HLA-C	6	cg18785300	31240047	BRD2	6	ENSG00000204256	32942859	rs386480	6	31946837	C	G	0.215706	-0.0360299	0.013686	0.00847341	-0.225664	0.0336351	1.95712e-11	0.159662	0.0651497	0.0142584	0.401242	20
	HLA-C	6	cg08309069	31240651	BRD2	6	ENSG00000204256	32942859	rs3130342	6	32080146	A	C	0.107356	-0.0574542	0.0177055	0.00117451	0.515305	0.0434736	2.0694e-32	-0.111495	0.0356235	0.00174906	0.190009	20
	HLA-C	6	cg05030953	31241000	BRD2	6	ENSG00000204256	32942859	rs3096695	6	32069806	G	C	0.106362	-0.0621776	0.0182521	0.00065777	0.622155	0.0434706	1.83896e-46	-0.0999391	0.0301565	0.000919657	0.37521	20
	HLA-B	6	cg23533285	31322348	BRD2	6	ENSG00000204256	32942859	rs386480	6	31946837	C	G	0.215706	-0.0360299	0.013686	0.00847341	0.312453	0.0350799	5.24784e-19	-0.115313	0.0456752	0.011582	0.0906599	20
	HLA-B	6	cg23923934	31322914	BRD2	6	ENSG00000204256	32942859	rs3130285	6	32026257	T	C	0.10338	-0.0653537	0.0182074	0.00033144	0.358396	0.0446275	9.68098e-16	-0.182351	0.0556459	0.00104925	0.266303	20
	HLA-B	6	cg27529346	31322926	BRD2	6	ENSG00000204256	32942859	rs3130285	6	32026257	T	C	0.10338	-0.0653537	0.0182074	0.00033144	0.275072	0.0446585	7.29959e-10	-0.237588	0.0766105	0.00192712	0.477751	7
	HLA-B	6	cg21279459	31324491	BRD2	6	ENSG00000204256	32942859	rs389883	6	31947460	G	T	0.215706	-0.0353839	0.0136617	0.00959759	-0.480864	0.0329649	3.38989e-48	0.0735839	0.0288551	0.0107687	0.322877	20
	HLA-B	6	cg17554194	31324972	BRD2	6	ENSG00000204256	32942859	rs389883	6	31947460	G	T	0.215706	-0.0353839	0.0136617	0.00959759	-0.376011	0.0337226	7.15079e-29	0.0941033	0.0373006	0.0116414	0.695912	20
	HLA-B	6	cg26706521	31325085	BRD2	6	ENSG00000204256	32942859	rs389883	6	31947460	G	T	0.215706	-0.0353839	0.0136617	0.00959759	0.4889	0.0343	4.25464e-46	-0.0723744	0.0284014	0.0108258	0.308752	20
	MICA	6	cg25285646	31380432	BRD2	6	ENSG00000204256	32942859	rs389883	6	31947460	G	T	0.215706	-0.0353839	0.0136617	0.00959759	-0.352585	0.0345954	2.16028e-24	0.100356	0.0399789	0.0120659	0.125773	20
	MICA	6	cg04985482	31382065	BRD2	6	ENSG00000204256	32942859	rs3130285	6	32026257	T	C	0.10338	-0.0653537	0.0182074	0.00033144	-1.04936	0.0401842	2.54489e-150	0.0622796	0.0175141	0.000376594	0.122554	20
	MSH5	6	cg11190728	31709813	BRD2	6	ENSG00000204256	32942859	rs73410789	6	32793721	C	G	0.0258449	0.105296	0.0314712	0.000820459	0.737981	0.104955	2.0446e-12	0.142682	0.0472268	0.00251771	0.267307	11
	EHMT2	6	cg13613346	31855008	BRD2	6	ENSG00000204256	32942859	rs143504217	6	32115284	T	C	0.0198807	0.0984214	0.0440325	0.0254042	-4.34643	0.149662	1.96236e-185	-0.0226442	0.0101607	0.0258399	0.193892	8
	EHMT2	6	cg25202877	31856228	BRD2	6	ENSG00000204256	32942859	rs61746206	6	32065113	T	C	0.0178926	0.117349	0.0433279	0.00676085	1.4707	0.128355	2.14285e-30	0.0797915	0.0302726	0.00839475	0.0591699	5
	EHMT2	6	cg14518907	31860292	BRD2	6	ENSG00000204256	32942859	rs386480	6	31946837	C	G	0.215706	-0.0360299	0.013686	0.00847341	-0.37771	0.0342984	3.328e-28	0.0953903	0.0372552	0.0104536	0.119767	20
	HLA-DQB1	6	cg10846853	32632859	BRD2	6	ENSG00000204256	32942859	rs34411532	6	32592294	A	G	0.17992	0.061632	0.0194019	0.00149012	0.663366	0.0457982	1.51723e-47	0.092908	0.0299427	0.00191661	0.343946	20
	PSMB9	6	cg19760441	32825139	BRD2	6	ENSG00000204256	32942859	rs112519350	6	32854052	C	T	0.119284	0.0439166	0.019355	0.0232683	-0.290726	0.0495955	4.57487e-09	-0.151058	0.0713882	0.0343436	0.27065	6
	BRD2	6	cg01641778	32935592	BRD2	6	ENSG00000204256	32942859	rs115061042	6	32937212	T	A	0.0387674	0.125673	0.0330076	0.00014044	0.857592	0.0878259	1.59616e-22	0.146541	0.041311	0.000389236	0.242232	3
	BRD2	6	cg13224077	32936079	BRD2	6	ENSG00000204256	32942859	rs115061042	6	32937212	T	A	0.0387674	0.125673	0.0330076	0.00014044	-1.33097	0.0880876	1.39929e-51	-0.094422	0.0255749	0.000222513	0.365429	12
	BRD2	6	cg01393792	32936540	BRD2	6	ENSG00000204256	32942859	rs146563954	6	32938799	T	C	0.0387674	0.132119	0.032585	5.022e-05	1.89493	0.0818505	1.41676e-118	0.0697225	0.0174576	6.50192e-05	0.384699	17
	BRD2	6	cg26246658	32936741	BRD2	6	ENSG00000204256	32942859	rs116131925	6	32929943	T	A	0.0516899	-0.0890754	0.0233929	0.00014021	-0.387465	0.0548974	1.68935e-12	0.229893	0.0686001	0.000804625	0.334773	11
	BRD2	6	cg02653117	32938824	BRD2	6	ENSG00000204256	32942859	rs115061042	6	32937212	T	A	0.0387674	0.125673	0.0330076	0.00014044	-1.38544	0.0847525	4.57737e-60	-0.0907097	0.0244623	0.000208787	0.387418	7
	BRD2	6	cg02703032	32938830	BRD2	6	ENSG00000204256	32942859	rs146563954	6	32938799	T	C	0.0387674	0.132119	0.032585	5.022e-05	-1.36032	0.0835193	1.211e-59	-0.0971237	0.024685	8.3363e-05	0.460535	16
	BRD2	6	cg18918417	32942205	BRD2	6	ENSG00000204256	32942859	rs146563954	6	32938799	T	C	0.0387674	0.132119	0.032585	5.022e-05	-0.575043	0.0891864	1.13594e-10	-0.229756	0.0669384	0.000598388	0.182732	3
	BRD2	6	cg26595909	32946524	BRD2	6	ENSG00000204256	32942859	rs4148881	6	32818432	A	C	0.0377734	0.0742422	0.0290258	0.0105337	-0.824411	0.0915626	2.18039e-19	-0.0900549	0.0366011	0.0138765	0.192019	10
	DAXX	6	cg03477252	33288180	BRD2	6	ENSG00000204256	32942859	rs3106191	6	33280505	A	C	0.291252	0.0506303	0.0129715	9.4929e-05	0.271433	0.0361998	6.47095e-14	0.18653	0.053876	0.000535777	0.420598	7
	DAXX	6	cg22904406	33288296	BRD2	6	ENSG00000204256	32942859	rs3106191	6	33280505	A	C	0.291252	0.0506303	0.0129715	9.4929e-05	0.237507	0.0364368	7.10984e-11	0.213174	0.0636581	0.000811824	0.216457	4
	DAXX	6	cg26500914	33288323	BRD2	6	ENSG00000204256	32942859	rs2282851	6	33280309	T	C	0.291252	0.051688	0.0129713	6.7537e-05	0.29257	0.0365079	1.1114e-15	0.176669	0.0495141	0.00035965	0.174209	5
	DAXX	6	cg20552903	33289678	BRD2	6	ENSG00000204256	32942859	rs1014779	6	33276466	A	G	0.49006	0.0520742	0.0121379	1.7851e-05	0.178728	0.0324865	3.76336e-08	0.29136	0.0861209	0.000716597	0.665392	4
	DAXX	6	cg00187059	33289693	BRD2	6	ENSG00000204256	32942859	rs1800838	6	33272541	T	A	0.49006	0.053078	0.0121371	1.2244e-05	0.236605	0.0321433	1.82602e-13	0.224332	0.0596671	0.000170101	0.328323	5
	DAXX	6	cg04086445	33290840	BRD2	6	ENSG00000204256	32942859	rs3106191	6	33280505	A	C	0.291252	0.0506303	0.0129715	9.4929e-05	-0.323621	0.0349779	2.19983e-20	-0.156449	0.0435031	0.000322804	0.074973	20
	DAXX	6	cg05431670	33290873	BRD2	6	ENSG00000204256	32942859	rs3106191	6	33280505	A	C	0.291252	0.0506303	0.0129715	9.4929e-05	1.04429	0.0295257	5.14595e-274	0.048483	0.0124968	0.000104608	0.094291	20
	GTF2H4	6	cg17633074	30878864	SKIC2	6	ENSG00000204351	31932194	rs1265096	6	31106489	A	G	0.0656064	-0.0476949	0.0219671	0.029916	-0.339883	0.0526838	1.10838e-10	0.140327	0.0681934	0.0396105	0.162024	13
	MICA	6	cg13139838	31382197	SKIC2	6	ENSG00000204351	31932194	rs114890635	6	31398376	G	A	0.177932	0.036719	0.0166677	0.0275947	0.320957	0.0467099	6.36249e-12	0.114405	0.0545352	0.0359211	0.239567	7
	MSH5	6	cg18953509	31707301	SKIC2	6	ENSG00000204351	31932194	rs9272324	6	32604152	G	A	0.372763	-0.070891	0.01701	3.0782e-05	-0.222099	0.0325451	8.83209e-12	0.319186	0.0897398	0.000375404	0.106065	20
	HSPA1A	6	cg22847691	31783344	SKIC2	6	ENSG00000204351	31932194	rs113337959	6	32018410	A	G	0.0298211	0.646296	0.0444385	6.41294e-48	0.793481	0.116302	8.94123e-12	0.814507	0.131867	6.54491e-10	0.0560907	6
	HSPA1A	6	cg18466674	31783545	SKIC2	6	ENSG00000204351	31932194	rs113251500	6	32068885	A	G	0.028827	0.63447	0.0450221	4.22937e-45	0.647338	0.115046	1.83622e-08	0.980121	0.187561	1.73571e-07	0.083329	7
	EHMT2	6	cg13613346	31855008	SKIC2	6	ENSG00000204351	31932194	rs143504217	6	32115284	T	C	0.0198807	0.0989142	0.0440323	0.0246784	-4.34643	0.149662	1.96236e-185	-0.0227576	0.010161	0.0251098	0.296382	20
	HLA-DRB1	6	cg12867728	32549283	SKIC2	6	ENSG00000204351	31932194	rs9271525	6	32589842	G	A	0.138171	-0.180206	0.0184744	1.7664e-22	0.985505	0.0403249	6.57256e-132	-0.182857	0.0201841	1.31114e-19	0.0902092	20
	HLA-DRB1	6	cg09139047	32552042	SKIC2	6	ENSG00000204351	31932194	rs9271525	6	32589842	G	A	0.138171	-0.180206	0.0184744	1.7664e-22	-1.63034	0.0251566	0	0.110533	0.0114592	5.12329e-22	0.150616	20
	HLA-DRB1	6	cg15982117	32552106	SKIC2	6	ENSG00000204351	31932194	rs9271525	6	32589842	G	A	0.138171	-0.180206	0.0184744	1.7664e-22	-1.52511	0.0285519	0	0.11816	0.0123138	8.33375e-22	0.0791966	20
	HLA-DRB1	6	cg14645244	32552205	SKIC2	6	ENSG00000204351	31932194	rs9271525	6	32589842	G	A	0.138171	-0.180206	0.0184744	1.7664e-22	-1.62475	0.0252661	0	0.110913	0.0115007	5.20759e-22	0.155718	20
	HLA-DRB1	6	cg04601775	32557478	SKIC2	6	ENSG00000204351	31932194	rs9271147	6	32577385	T	C	0.135189	-0.149887	0.016518	1.14521e-19	-1.05081	0.038528	8.64726e-164	0.14264	0.0165665	7.29606e-18	0.0624038	20
	HLA-DQB1	6	cg06255955	32632639	SKIC2	6	ENSG00000204351	31932194	rs9274408	6	32632850	A	G	0.11332	0.0527585	0.0209226	0.0116822	0.799683	0.0322689	1.40832e-135	0.0659742	0.0262987	0.0121195	0.127371	20
	HLA-DQB1	6	cg03796735	32632643	SKIC2	6	ENSG00000204351	31932194	rs9274408	6	32632850	A	G	0.11332	0.0527585	0.0209226	0.0116822	0.823197	0.0322786	1.83269e-143	0.0640897	0.0255402	0.0120949	0.140653	20
	HLA-DQB1	6	cg23336481	32634344	SKIC2	6	ENSG00000204351	31932194	rs9274408	6	32632850	A	G	0.11332	0.0527585	0.0209226	0.0116822	0.889051	0.0314017	2.44616e-176	0.0593425	0.0236268	0.0120166	0.154613	20
	HLA-DQB1	6	cg13249850	32634508	SKIC2	6	ENSG00000204351	31932194	rs28383432	6	32608880	A	G	0.2833	0.0945003	0.0174002	5.60389e-08	0.329826	0.0322133	1.3286e-24	0.286516	0.0597178	1.60397e-06	0.118332	20
	DAXX	6	cg05431670	33290873	SKIC2	6	ENSG00000204351	31932194	rs194682	6	32914613	T	C	0.340954	-0.0412695	0.0125806	0.0010366	0.225107	0.0359544	3.82762e-10	-0.183333	0.0630939	0.00366416	0.0516459	6
	HLA-A	6	cg23489273	29910292	EHMT2	6	ENSG00000204371	31856500	rs1042148	6	31083107	T	C	0.264414	0.0314628	0.0135686	0.0204059	-0.21104	0.0373149	1.5526e-08	-0.149085	0.0694879	0.0319148	0.0739065	20
	TRIM26	6	cg26560341	30180804	EHMT2	6	ENSG00000204371	31856500	rs3131004	6	31095294	A	G	0.49006	0.0277735	0.0121409	0.0221608	0.196339	0.0317148	5.98699e-10	0.141457	0.065923	0.0318898	0.245146	15
	MDC1	6	cg16580700	30685744	EHMT2	6	ENSG00000204371	31856500	rs204896	6	32064098	T	C	0.106362	0.0462996	0.0196468	0.0184431	0.430308	0.0619104	3.64001e-12	0.107596	0.0482104	0.0256278	0.275868	10
	POU5F1	6	cg15316118	31132637	EHMT2	6	ENSG00000204371	31856500	rs3130560	6	31097453	T	G	0.277336	0.0390092	0.0133164	0.00339617	-0.320433	0.0353579	1.27431e-19	-0.121739	0.0436748	0.00531335	0.0803836	20
	HLA-C	6	cg25355501	31239910	EHMT2	6	ENSG00000204371	31856500	rs2523568	6	31329932	A	G	0.17495	-0.03249	0.0149091	0.0293168	-0.391364	0.0383364	1.81316e-24	0.0830173	0.0389536	0.0330739	0.293459	20
	HLA-B	6	cg23923934	31322914	EHMT2	6	ENSG00000204371	31856500	rs1140546	6	31322888	A	G	0.236581	0.0314217	0.0145363	0.030649	0.482794	0.0360699	7.40477e-41	0.065083	0.0304988	0.0328467	0.109305	20
	MICA	6	cg08866144	31371784	EHMT2	6	ENSG00000204371	31856500	rs149304476	6	31394967	C	G	0.0318091	-0.110545	0.0455779	0.0152915	0.711622	0.101304	2.14651e-12	-0.155342	0.0677581	0.0218714	0.798683	13
	MICA	6	cg25583983	31371820	EHMT2	6	ENSG00000204371	31856500	rs115427390	6	31426643	C	G	0.0318091	-0.09825	0.040626	0.0155889	2.7394	0.0972917	1.99163e-174	-0.0358655	0.0148849	0.0159731	0.773251	20
	MICA	6	cg27144224	31371837	EHMT2	6	ENSG00000204371	31856500	rs115427390	6	31426643	C	G	0.0318091	-0.09825	0.040626	0.0155889	2.88627	0.0957738	1.62074e-199	-0.0340405	0.0141209	0.0159241	0.696996	20
	MICA	6	cg04985482	31382065	EHMT2	6	ENSG00000204371	31856500	rs3132463	6	31479645	T	C	0.225646	0.0684583	0.014641	2.92809e-06	-1.47226	0.0208139	0	-0.0464988	0.00996626	3.07691e-06	0.0757439	20
	TNF	6	cg26729380	31543655	EHMT2	6	ENSG00000204371	31856500	rs1799724	6	31542482	T	C	0.0944334	-0.0430949	0.0207227	0.0375622	-0.687487	0.0637429	4.03862e-27	0.0626846	0.0306979	0.0411528	0.0776543	18
	MSH5	6	cg11190728	31709813	EHMT2	6	ENSG00000204371	31856500	rs115333512	6	31780239	T	C	0.0477137	0.0803072	0.0337227	0.017247	0.845263	0.100498	4.07524e-17	0.0950086	0.0414645	0.0219446	0.0520465	9
	EHMT2	6	cg25202877	31856228	EHMT2	6	ENSG00000204371	31856500	rs146903072	6	31847180	A	G	0.0149105	0.0974352	0.0442324	0.0276089	1.44055	0.125223	1.26176e-30	0.0676375	0.0312631	0.0305032	0.426735	17
	EHMT2	6	cg07723114	31864706	EHMT2	6	ENSG00000204371	31856500	rs41268899	6	32070074	A	G	0.100398	-0.11934	0.0222443	8.09489e-08	-0.361255	0.0490043	1.68216e-13	0.33035	0.0761551	1.43879e-05	0.358035	17
	EHMT2	6	cg02760218	31866586	EHMT2	6	ENSG00000204371	31856500	rs2736428	6	31843924	T	C	0.349901	-0.087596	0.0128188	8.29252e-12	-0.872967	0.0327185	7.79089e-157	0.100343	0.0151581	3.5983e-11	0.518179	20
	HLA-DRB1	6	cg17416722	32554385	EHMT2	6	ENSG00000204371	31856500	rs9271161	6	32577713	T	C	0.136183	0.0438109	0.0181382	0.015718	1.67648	0.0227736	0	0.0261327	0.010825	0.0157741	0.0643834	20
	HLA-DRB1	6	cg04601775	32557478	EHMT2	6	ENSG00000204371	31856500	rs9271147	6	32577385	T	C	0.135189	0.0656933	0.0165608	7.2844e-05	-1.05081	0.038528	8.64726e-164	-0.0625169	0.0159258	8.65504e-05	0.17667	20
	HLA-DQB1	6	cg01745539	32632331	EHMT2	6	ENSG00000204371	31856500	rs9274579	6	32635312	A	G	0.240557	0.055852	0.0192275	0.00367488	1.10122	0.0296719	1.71901e-301	0.0507183	0.0175136	0.00378021	0.301074	20
	HLA-DQB1	6	cg22233843	32632565	EHMT2	6	ENSG00000204371	31856500	rs9274550	6	32634795	G	A	0.502982	0.0399866	0.0148959	0.007266	-0.897627	0.0273241	1.09818e-236	-0.0445471	0.0166501	0.00746217	0.145674	20
	HLA-DQB1	6	cg22984282	32632568	EHMT2	6	ENSG00000204371	31856500	rs9274550	6	32634795	G	A	0.502982	0.0399866	0.0148959	0.007266	-0.960886	0.0262506	2.43942e-293	-0.0416143	0.0155439	0.00742379	0.286896	20
	HLA-DQB1	6	cg27196273	32632992	EHMT2	6	ENSG00000204371	31856500	rs9274579	6	32635312	A	G	0.240557	0.055852	0.0192275	0.00367488	-0.645879	0.0347897	6.14014e-77	-0.0864744	0.0301317	0.00410623	0.0682648	20
	HLA-DQB1	6	cg04317588	32632995	EHMT2	6	ENSG00000204371	31856500	rs9274579	6	32635312	A	G	0.240557	0.055852	0.0192275	0.00367488	-0.657699	0.0349223	4.03569e-79	-0.0849203	0.0295802	0.00409366	0.148393	20
	HLA-DQB1	6	cg03202060	32633015	EHMT2	6	ENSG00000204371	31856500	rs9274579	6	32635312	A	G	0.240557	0.055852	0.0192275	0.00367488	-1.27554	0.0251021	0	-0.0437869	0.0150986	0.00373085	0.106189	20
	HLA-DQB1	6	cg13047157	32633114	EHMT2	6	ENSG00000204371	31856500	rs9274579	6	32635312	A	G	0.240557	0.055852	0.0192275	0.00367488	-0.78566	0.0337285	5.14454e-120	-0.0710893	0.0246626	0.00394566	0.174464	20
	HLA-DQB1	6	cg13353717	32634276	EHMT2	6	ENSG00000204371	31856500	rs9274662	6	32636494	T	C	0.356859	0.0500082	0.0171449	0.00353642	-1.00412	0.0252697	0	-0.049803	0.0171205	0.00362617	0.0867895	20
	HLA-DQB1	6	cg11986643	32634316	EHMT2	6	ENSG00000204371	31856500	rs9274550	6	32634795	G	A	0.502982	0.0399866	0.0148959	0.007266	-0.571379	0.0307003	2.59274e-77	-0.0699827	0.0263399	0.00788614	0.147687	20
	BRD2	6	cg22798756	32938295	EHMT2	6	ENSG00000204371	31856500	rs1812006	6	32778656	A	G	0.0934394	0.0584568	0.0251276	0.0199972	0.524007	0.0426438	1.05066e-34	0.111557	0.0488046	0.0222662	0.426529	20
	HLA-A	6	cg15319255	29910269	HSPA1A	6	ENSG00000204389	31784504	rs2233956	6	31081205	C	T	0.152087	0.0476934	0.0210586	0.023525	0.241958	0.0386285	3.75892e-10	0.197114	0.0925485	0.0331839	0.139792	20
	TRIM26	6	cg18200389	30170340	HSPA1A	6	ENSG00000204389	31784504	rs2596500	6	31321267	C	A	0.084493	0.0882926	0.0244809	0.00031024	0.340487	0.0451785	4.82833e-14	0.259313	0.0797085	0.00114087	0.0737532	20
	TRIM26	6	cg01505556	30174125	HSPA1A	6	ENSG00000204389	31784504	rs2596495	6	31323416	C	G	0.0954274	0.0700624	0.0251444	0.00532971	-0.377871	0.0446426	2.57568e-17	-0.185414	0.0700552	0.00812861	0.0695372	20
	TRIM26	6	cg13083523	30180820	HSPA1A	6	ENSG00000204389	31784504	rs2596495	6	31323416	C	G	0.0954274	0.0700624	0.0251444	0.00532971	-0.250744	0.0440361	1.24055e-08	-0.279418	0.111642	0.0123215	0.211163	12
	TUBB	6	cg01554625	30688579	HSPA1A	6	ENSG00000204389	31784504	rs2233980	6	31079644	A	G	0.0854871	0.0838706	0.025819	0.00116056	-0.371574	0.0423063	1.59239e-18	-0.225717	0.0740858	0.00231371	0.540625	20
	GTF2H4	6	cg07945879	30879673	HSPA1A	6	ENSG00000204389	31784504	rs2233980	6	31079644	A	G	0.0854871	0.0838706	0.025819	0.00116056	0.366616	0.0426901	8.8618e-18	0.228769	0.0752951	0.00237911	0.225793	20
	HLA-C	6	cg26392102	31238751	HSPA1A	6	ENSG00000204389	31784504	rs2524107	6	31232590	T	C	0.390656	0.0359515	0.0158167	0.0230262	-0.648092	0.0317439	1.19837e-92	-0.0554728	0.0245559	0.0238807	0.0903355	20
	HLA-C	6	cg25355501	31239910	HSPA1A	6	ENSG00000204389	31784504	rs2523568	6	31329932	A	G	0.17495	0.0890286	0.0188261	2.2563e-06	-0.391364	0.0383364	1.81316e-24	-0.227483	0.0530144	1.77897e-05	0.48465	20
	HLA-B	6	cg27529346	31322926	HSPA1A	6	ENSG00000204389	31784504	rs2524107	6	31232590	T	C	0.390656	0.0359515	0.0158167	0.0230262	-0.34971	0.0333109	8.78918e-26	-0.102804	0.0462761	0.0263152	0.191704	20
	HLA-B	6	cg11187245	31323397	HSPA1A	6	ENSG00000204389	31784504	rs9264532	6	31234381	C	T	0.316103	-0.0370786	0.0155284	0.0169496	0.325706	0.0353766	3.35907e-20	-0.113841	0.0492534	0.0208146	0.227442	20
	MICA	6	cg04985482	31382065	HSPA1A	6	ENSG00000204389	31784504	rs3132463	6	31479645	T	C	0.225646	-0.0581743	0.0185103	0.0016734	-1.47226	0.0208139	0	0.0395136	0.0125851	0.00169119	0.0910533	20
	LTA	6	cg09621572	31539973	HSPA1A	6	ENSG00000204389	31784504	rs1041981	6	31540784	A	C	0.306163	0.0649891	0.016418	7.5454e-05	-0.384563	0.0328422	1.14055e-31	-0.168995	0.0450662	0.000176888	0.40019	20
	LTA	6	cg14437551	31539986	HSPA1A	6	ENSG00000204389	31784504	rs1041981	6	31540784	A	C	0.306163	0.0649891	0.016418	7.5454e-05	-0.377476	0.0329018	1.8072e-30	-0.172168	0.0460103	0.000182608	0.324078	20
	LTA	6	cg14597739	31539998	HSPA1A	6	ENSG00000204389	31784504	rs1041981	6	31540784	A	C	0.306163	0.0649891	0.016418	7.5454e-05	-0.206203	0.0330926	4.6321e-10	-0.315171	0.0943284	0.000834146	0.236602	5
	LTA	6	cg21999229	31540014	HSPA1A	6	ENSG00000204389	31784504	rs1041981	6	31540784	A	C	0.306163	0.0649891	0.016418	7.5454e-05	-0.321437	0.0330987	2.69406e-22	-0.202183	0.055157	0.000246764	0.342059	20
	LTA	6	cg02402436	31540051	HSPA1A	6	ENSG00000204389	31784504	rs1041981	6	31540784	A	C	0.306163	0.0649891	0.016418	7.5454e-05	-0.550669	0.0320076	2.4647e-66	-0.118019	0.0305937	0.000114502	0.0549487	20
	LTA	6	cg01157951	31540399	HSPA1A	6	ENSG00000204389	31784504	rs1041981	6	31540784	A	C	0.306163	0.0649891	0.016418	7.5454e-05	-0.560654	0.0314579	4.73992e-71	-0.115917	0.0299973	0.000111438	0.320474	20
	LTA	6	cg22318806	31540411	HSPA1A	6	ENSG00000204389	31784504	rs1041981	6	31540784	A	C	0.306163	0.0649891	0.016418	7.5454e-05	-0.240435	0.033349	5.60914e-13	-0.270298	0.0778999	0.000520815	0.632363	16
	LTA	6	cg13815684	31540440	HSPA1A	6	ENSG00000204389	31784504	rs2239704	6	31540141	A	C	0.407555	-0.0554653	0.0156275	0.0003864	0.196768	0.0332407	3.22933e-09	-0.281882	0.0926029	0.00233469	0.536701	10
	LTA	6	cg17709873	31540456	HSPA1A	6	ENSG00000204389	31784504	rs746868	6	31540429	C	G	0.406561	-0.0539462	0.0156266	0.000556041	-0.539731	0.024395	1.83008e-108	0.0999502	0.029303	0.000647429	0.118879	20
	LTA	6	cg16280132	31540459	HSPA1A	6	ENSG00000204389	31784504	rs746868	6	31540429	C	G	0.406561	-0.0539462	0.0156266	0.000556041	-0.376811	0.031718	1.5027e-32	0.143165	0.0431862	0.000916204	0.191973	20
	LTA	6	cg26348243	31540461	HSPA1A	6	ENSG00000204389	31784504	rs746868	6	31540429	C	G	0.406561	-0.0539462	0.0156266	0.000556041	-0.277476	0.032953	3.75366e-17	0.194418	0.0608664	0.00140233	0.390202	19
	LTA	6	cg00501919	31540750	HSPA1A	6	ENSG00000204389	31784504	rs1041981	6	31540784	A	C	0.306163	0.0649891	0.016418	7.5454e-05	-0.528715	0.0321927	1.2995e-60	-0.122919	0.0319419	0.000118987	0.0756774	20
	TNF	6	cg11484872	31543169	HSPA1A	6	ENSG00000204389	31784504	rs2071592	6	31515340	A	T	0.294235	0.0621183	0.0166199	0.00018579	0.209928	0.0333107	2.93598e-10	0.295903	0.0920454	0.00130559	0.167966	11
	TNF	6	cg10717214	31543557	HSPA1A	6	ENSG00000204389	31784504	rs746868	6	31540429	C	G	0.406561	-0.0539462	0.0156266	0.000556041	-0.19627	0.0334189	4.27907e-09	0.274857	0.092354	0.00291915	0.671163	11
	MSH5	6	cg20640261	31707019	HSPA1A	6	ENSG00000204389	31784504	rs497309	6	31892484	C	A	0.0735587	0.0970077	0.0251042	0.00011145	-0.411488	0.0464004	7.43351e-19	-0.235749	0.0665484	0.000396335	0.66005	20
	MSH5	6	cg00640087	31707202	HSPA1A	6	ENSG00000204389	31784504	rs3130063	6	31558702	T	C	0.0815109	0.0989525	0.0250691	7.90709e-05	-0.270765	0.0450626	1.8708e-09	-0.365455	0.110777	0.000970185	0.693666	20
	MSH5	6	cg23634079	31712195	HSPA1A	6	ENSG00000204389	31784504	rs3117577	6	31727474	G	A	0.0745527	0.113599	0.030809	0.00022674	-1.80251	0.0219734	0	-0.0630227	0.0171096	0.000230075	0.555996	20
	HSPA1A	6	cg17494781	31783482	HSPA1A	6	ENSG00000204389	31784504	rs1043618	6	31783507	C	G	0.392644	0.0499963	0.0157548	0.00150665	-0.427582	0.0334942	2.54363e-37	-0.116928	0.0379676	0.00207228	0.162659	20
	AGER	6	cg04933135	32150063	HSPA1A	6	ENSG00000204389	31784504	rs192471087	6	32119730	C	G	0.199801	0.0750808	0.0265528	0.00468984	0.296682	0.0384659	1.23038e-14	0.253068	0.0953242	0.00793517	0.799392	20
	HLA-DRB1	6	cg17416722	32554385	HSPA1A	6	ENSG00000204389	31784504	rs9271161	6	32577713	T	C	0.136183	-0.0522871	0.0253084	0.0388285	1.67648	0.0227736	0	-0.0311886	0.0151021	0.0389053	0.186496	20
	HLA-DQB1	6	cg00995368	32627885	HSPA1A	6	ENSG00000204389	31784504	rs142406849	6	32425293	C	T	0.0149105	0.262873	0.0724488	0.00028518	-3.72693	0.18597	2.44489e-89	-0.0705335	0.0197553	0.000356497	0.210972	7
	HLA-DQB1	6	cg24593918	32633157	HSPA1A	6	ENSG00000204389	31784504	rs9270911	6	32572202	C	T	0.463221	-0.0391666	0.0164884	0.0175299	-1.0092	0.0256225	0	0.0388095	0.0163678	0.0177356	0.349507	20
	PSMB8	6	cg12718404	32809364	HSPA1A	6	ENSG00000204389	31784504	rs143928576	6	31871281	T	C	0.0168986	0.12572	0.0453797	0.00559875	-0.715264	0.122861	5.82427e-09	-0.175767	0.070262	0.0123636	0.7187	5
	PSMB9	6	cg06791592	32823292	HSPA1A	6	ENSG00000204389	31784504	rs2516403	6	31480874	C	T	0.34493	-0.0654912	0.0165474	7.5643e-05	0.216065	0.0337493	1.53286e-10	-0.303109	0.0900382	0.000761433	0.179283	20
	BRD2	6	cg07794698	32939788	HSPA1A	6	ENSG00000204389	31784504	rs186090629	6	31665239	A	C	0.0119284	0.112556	0.0511709	0.0278353	0.967114	0.149655	1.03124e-10	0.116383	0.055892	0.0373166	0.0829117	11
	HLA-A	6	cg23489273	29910292	MSH5	6	ENSG00000204410	31720173	rs1042148	6	31083107	T	C	0.264414	-0.0624722	0.0208756	0.00276612	-0.21104	0.0373149	1.5526e-08	0.296021	0.111912	0.00816604	0.449571	20
	GTF2H4	6	cg22025250	30876152	MSH5	6	ENSG00000204410	31720173	rs28380938	6	31320334	T	C	0.195825	0.126993	0.0423536	0.00271401	0.569478	0.0458363	1.93248e-35	0.222999	0.0765079	0.00356008	0.09223	20
	HLA-C	6	cg09382842	31237405	MSH5	6	ENSG00000204410	31720173	rs9266076	6	31319785	A	G	0.272366	-0.0720327	0.0302125	0.0171163	1.07073	0.0257052	0	-0.0672744	0.028263	0.0172984	0.158342	20
	HLA-C	6	cg01521131	31237664	MSH5	6	ENSG00000204410	31720173	rs9266076	6	31319785	A	G	0.272366	-0.0720327	0.0302125	0.0171163	1.18674	0.0225338	0	-0.060698	0.0254845	0.0172301	0.115996	20
	HLA-C	6	cg01064373	31238245	MSH5	6	ENSG00000204410	31720173	rs9266076	6	31319785	A	G	0.272366	-0.0720327	0.0302125	0.0171163	0.659337	0.0315558	6.02765e-97	-0.10925	0.04612	0.0178446	0.555478	20
	HLA-C	6	cg18511546	31238388	MSH5	6	ENSG00000204410	31720173	rs2523578	6	31328542	G	A	0.201789	-0.0699618	0.0236661	0.00311455	0.884449	0.0307999	2.41081e-181	-0.0791021	0.0268994	0.00327515	0.252998	20
	HLA-C	6	cg26392102	31238751	MSH5	6	ENSG00000204410	31720173	rs2524107	6	31232590	T	C	0.390656	0.0698558	0.0192483	0.0002843	-0.648092	0.0317439	1.19837e-92	-0.107787	0.0301655	0.000352664	0.259362	20
	HLA-C	6	cg10409680	31239320	MSH5	6	ENSG00000204410	31720173	rs9266076	6	31319785	A	G	0.272366	-0.0720327	0.0302125	0.0171163	-0.912311	0.0281143	5.40425e-231	0.0789563	0.0332058	0.0174167	0.187218	20
	HLA-C	6	cg14972843	31239402	MSH5	6	ENSG00000204410	31720173	rs1265094	6	31106893	A	G	0.468191	-0.0526751	0.0186963	0.00484142	0.261294	0.0325666	1.02874e-15	-0.201593	0.0758361	0.00785423	0.600746	20
	HLA-C	6	cg18785300	31240047	MSH5	6	ENSG00000204410	31720173	rs9266076	6	31319785	A	G	0.272366	-0.0720327	0.0302125	0.0171163	-0.330242	0.0327393	6.30511e-24	0.218121	0.0940069	0.0203264	0.063512	20
	HLA-C	6	cg05030953	31241000	MSH5	6	ENSG00000204410	31720173	rs9264486	6	31232482	A	T	0.122266	-0.117834	0.0401396	0.00332903	1.04119	0.0379504	1.03349e-165	-0.113172	0.0387717	0.00351226	0.115527	20
	HLA-B	6	cg23923934	31322914	MSH5	6	ENSG00000204410	31720173	rs1140546	6	31322888	A	G	0.236581	-0.0503453	0.0223737	0.0244362	0.482794	0.0360699	7.40477e-41	-0.104279	0.0469924	0.0264826	0.101395	20
	HLA-B	6	cg27529346	31322926	MSH5	6	ENSG00000204410	31720173	rs2524107	6	31232590	T	C	0.390656	0.0698558	0.0192483	0.0002843	-0.34971	0.0333109	8.78918e-26	-0.199754	0.0582366	0.000603507	0.724202	20
	HLA-B	6	cg11187245	31323397	MSH5	6	ENSG00000204410	31720173	rs9264532	6	31234381	C	T	0.316103	-0.0511279	0.0185717	0.00590519	0.325706	0.0353766	3.35907e-20	-0.156976	0.0595144	0.0083493	0.200914	20
	HLA-B	6	cg18996202	31324565	MSH5	6	ENSG00000204410	31720173	rs2523612	6	31321123	G	T	0.112326	-0.0954567	0.0277232	0.00057487	-0.27987	0.0416495	1.82156e-11	0.341075	0.111305	0.00218155	0.352333	10
	HLA-B	6	cg17554194	31324972	MSH5	6	ENSG00000204410	31720173	rs9266242	6	31325620	T	C	0.270378	-0.0630282	0.0204266	0.00203142	-0.584951	0.0298663	2.04929e-85	0.10775	0.0353508	0.00230365	0.320574	20
	HLA-B	6	cg26706521	31325085	MSH5	6	ENSG00000204410	31720173	rs9266242	6	31325620	T	C	0.270378	-0.0630282	0.0204266	0.00203142	0.782343	0.0307905	2.02564e-142	-0.0805634	0.0263013	0.0021906	0.245297	20
	HLA-B	6	cg04981410	31325427	MSH5	6	ENSG00000204410	31720173	rs2523587	6	31327400	T	C	0.269384	-0.0621501	0.0204468	0.00236893	-0.617162	0.0298875	9.86514e-95	0.100703	0.0334874	0.00263671	0.116464	20
	MICA	6	cg04188764	31380491	MSH5	6	ENSG00000204410	31720173	rs2523578	6	31328542	G	A	0.201789	-0.0699618	0.0236661	0.00311455	-0.19012	0.0343276	3.05238e-08	0.367987	0.141102	0.00910875	0.0745852	3
	MICA	6	cg13139838	31382197	MSH5	6	ENSG00000204410	31720173	rs114890635	6	31398376	G	A	0.177932	0.0789102	0.0256469	0.00209236	0.320957	0.0467099	6.36249e-12	0.245859	0.0875526	0.00498298	0.0890358	7
	LTA	6	cg14597739	31539998	MSH5	6	ENSG00000204410	31720173	rs1041981	6	31540784	A	C	0.306163	-0.0449404	0.0200038	0.0246656	-0.206203	0.0330926	4.6321e-10	0.217943	0.103123	0.0345641	0.16255	5
	MSH5	6	cg18025240	31707490	MSH5	6	ENSG00000204410	31720173	rs146770955	6	31226730	A	G	0.196819	-0.0855066	0.0354094	0.0157439	0.240602	0.0381818	2.9482e-10	-0.355386	0.157606	0.0241395	0.0536631	16
	MSH5	6	cg11190728	31709813	MSH5	6	ENSG00000204410	31720173	rs115333512	6	31780239	T	C	0.0477137	0.162151	0.0480932	0.00074733	0.845263	0.100498	4.07524e-17	0.191835	0.0612987	0.00175097	0.61049	6
	EHMT2	6	cg07723114	31864706	MSH5	6	ENSG00000204410	31720173	rs41268899	6	32070074	A	G	0.100398	0.0926758	0.0342635	0.00683455	-0.361255	0.0490043	1.68216e-13	-0.256538	0.101028	0.0111082	0.212587	15
	HLA-DRB1	6	cg06204447	32546665	MSH5	6	ENSG00000204410	31720173	rs9271464	6	32588544	T	A	0.284294	0.120772	0.0304166	7.1692e-05	-1.04665	0.0271458	0	-0.115389	0.0292146	7.82455e-05	0.390012	20
	HLA-DRB1	6	cg01815645	32548627	MSH5	6	ENSG00000204410	31720173	rs78654105	6	32510536	C	T	0.0715706	0.224904	0.0979207	0.0216302	-1.57562	0.0441769	1.32396e-278	-0.14274	0.0622761	0.0219026	0.298288	20
	HLA-DQA1	6	cg13778567	32609783	MSH5	6	ENSG00000204410	31720173	rs28366319	6	32561495	A	G	0.300199	0.0977296	0.021841	7.6554e-06	1.09606	0.0248368	0	0.0891644	0.020029	8.51631e-06	0.0740911	20
	HLA-DQB1	6	cg23214071	32627784	MSH5	6	ENSG00000204410	31720173	rs9274408	6	32632850	A	G	0.11332	0.103143	0.0376902	0.00620777	-1.03002	0.02993	1.54092e-259	-0.100137	0.0367072	0.00637218	0.411619	20
	HLA-DQB1	6	cg10180404	32632334	MSH5	6	ENSG00000204410	31720173	rs9274408	6	32632850	A	G	0.11332	0.103143	0.0376902	0.00620777	-1.05027	0.0296722	1.98446e-274	-0.0982061	0.0359933	0.00636312	0.695606	20
	HLA-DQB1	6	cg21493951	32632338	MSH5	6	ENSG00000204410	31720173	rs9271176	6	32578127	A	G	0.323062	-0.0788754	0.0203277	0.00010437	1.03892	0.0269892	0	-0.0759206	0.0196653	0.000113091	0.320332	20
	HLA-DQB1	6	cg06255955	32632639	MSH5	6	ENSG00000204410	31720173	rs9274408	6	32632850	A	G	0.11332	0.103143	0.0376902	0.00620777	0.799683	0.0322689	1.40832e-135	0.12898	0.0474179	0.00652689	0.798799	20
	HLA-DQB1	6	cg03796735	32632643	MSH5	6	ENSG00000204410	31720173	rs9274408	6	32632850	A	G	0.11332	0.103143	0.0376902	0.00620777	0.823197	0.0322786	1.83269e-143	0.125296	0.0460479	0.00650888	0.888533	20
	HLA-DQB1	6	cg21588215	32632937	MSH5	6	ENSG00000204410	31720173	rs9274617	6	32635904	A	T	0.379722	0.067166	0.0319291	0.0354134	0.841833	0.0294047	2.91063e-180	0.0797854	0.0380303	0.03591	0.532459	20
	HLA-DQB1	6	cg23967822	32632961	MSH5	6	ENSG00000204410	31720173	rs41268899	6	32070074	A	G	0.100398	0.0926758	0.0342635	0.00683455	0.435116	0.0490093	6.79287e-19	0.212991	0.0823189	0.0096706	0.155738	5
	HLA-DQB1	6	cg03403720	32632970	MSH5	6	ENSG00000204410	31720173	rs1049057	6	32634350	T	C	0.424453	-0.103574	0.0302266	0.00061119	-0.630232	0.0301669	6.39801e-97	0.164343	0.0486019	0.000721129	0.152046	20
	HLA-DQB1	6	cg24593918	32633157	MSH5	6	ENSG00000204410	31720173	rs9270911	6	32572202	C	T	0.463221	-0.0948834	0.0208096	5.12511e-06	-1.0092	0.0256225	0	0.0940184	0.0207576	5.91648e-06	0.633947	20
	HLA-DQB1	6	cg23464743	32633163	MSH5	6	ENSG00000204410	31720173	rs9274617	6	32635904	A	T	0.379722	0.067166	0.0319291	0.0354134	1.03933	0.0265367	0	0.0646243	0.0307651	0.0356785	0.206052	20
	HLA-DQB1	6	cg13353717	32634276	MSH5	6	ENSG00000204410	31720173	rs9274662	6	32636494	T	C	0.356859	-0.102144	0.0317258	0.0012837	-1.00412	0.0252697	0	0.101725	0.0316991	0.00133159	0.388442	20
	HLA-DQB1	6	cg23336481	32634344	MSH5	6	ENSG00000204410	31720173	rs9274408	6	32632850	A	G	0.11332	0.103143	0.0376902	0.00620777	0.889051	0.0314017	2.44616e-176	0.116015	0.0425913	0.0064515	0.86841	20
	HLA-DQB1	6	cg05724777	32634362	MSH5	6	ENSG00000204410	31720173	rs9274596	6	32635467	G	T	0.488072	-0.107945	0.0313994	0.00058646	-0.709017	0.0297285	1.01868e-125	0.152246	0.0447436	0.000667399	0.69485	20
	HLA-DQB1	6	cg13249850	32634508	MSH5	6	ENSG00000204410	31720173	rs28383432	6	32608880	A	G	0.2833	0.115581	0.0299138	0.00011164	0.329826	0.0322133	1.3286e-24	0.350429	0.0969385	0.000300393	0.947403	20
	PSMB9	6	cg07930587	32823566	MSH5	6	ENSG00000204410	31720173	rs9274662	6	32636494	T	C	0.356859	-0.102144	0.0317258	0.0012837	0.259843	0.0332204	5.20814e-15	-0.3931	0.132035	0.00290852	0.238098	20
	TRIM26	6	cg24064041	30165027	CSNK2B	6	ENSG00000204435	31635566	rs3132565	6	31102964	A	G	0.523857	-0.0344312	0.0121468	0.00458831	-0.220877	0.0324007	9.29353e-12	0.155884	0.0595581	0.00886158	0.0693874	20
	POU5F1	6	cg13083810	31139156	CSNK2B	6	ENSG00000204435	31635566	rs114707980	6	31196850	A	G	0.0477137	-0.0925842	0.0270603	0.000623001	0.593575	0.0850816	3.02549e-12	-0.155977	0.0507758	0.00212716	0.118629	18
	HLA-DRB1	6	cg04601775	32557478	CSNK2B	6	ENSG00000204435	31635566	rs9271147	6	32577385	T	C	0.135189	-0.0416677	0.016565	0.0118897	-1.05081	0.038528	8.64726e-164	0.0396529	0.015831	0.0122531	0.126456	20
	HLA-DQB1	6	cg23214071	32627784	CSNK2B	6	ENSG00000204435	31635566	rs9274408	6	32632850	A	G	0.11332	0.0463152	0.020923	0.0268563	-1.03002	0.02993	1.54092e-259	-0.0449654	0.0203552	0.0271722	0.351453	20
	HLA-DQB1	6	cg10180404	32632334	CSNK2B	6	ENSG00000204435	31635566	rs9274408	6	32632850	A	G	0.11332	0.0463152	0.020923	0.0268563	-1.05027	0.0296722	1.98446e-274	-0.0440984	0.0199605	0.0271549	0.079708	20
	HLA-DQB1	6	cg03796735	32632643	CSNK2B	6	ENSG00000204435	31635566	rs9274408	6	32632850	A	G	0.11332	0.0463152	0.020923	0.0268563	0.823197	0.0322786	1.83269e-143	0.0562626	0.0255124	0.0274325	0.0576919	20
	HLA-DQB1	6	cg23336481	32634344	CSNK2B	6	ENSG00000204435	31635566	rs9274408	6	32632850	A	G	0.11332	0.0463152	0.020923	0.0268563	0.889051	0.0314017	2.44616e-176	0.0520951	0.023606	0.0273235	0.228561	20
	BRD2	6	cg26450574	32944067	CSNK2B	6	ENSG00000204435	31635566	rs9271435	6	32588069	T	C	0.387674	0.0396317	0.0164624	0.0160666	-0.198406	0.0333331	2.64515e-09	-0.19975	0.0895031	0.0256301	0.0832075	20
	HLA-A	6	cg11722179	29911011	HLA-C	6	ENSG00000204525	31238216	rs114593320	6	30240717	C	T	0.0159046	-0.114434	0.0421551	0.00663559	0.881646	0.156033	1.601e-08	-0.129796	0.0530459	0.0144105	0.188628	3
	PPP1R10	6	cg16586538	30569105	HLA-C	6	ENSG00000204525	31238216	rs141661388	6	30719139	A	T	0.0874752	-0.159944	0.017251	1.8337e-20	0.526096	0.0651851	6.98352e-16	-0.304021	0.0499418	1.1469e-09	0.165425	7
	PPP1R10	6	cg19200440	30569156	HLA-C	6	ENSG00000204525	31238216	rs141661388	6	30719139	A	T	0.0874752	-0.159944	0.017251	1.8337e-20	0.391488	0.0657641	2.63409e-09	-0.408554	0.0815595	5.46335e-07	0.93363	5
	PPP1R10	6	cg05591701	30569211	HLA-C	6	ENSG00000204525	31238216	rs116763020	6	30742141	A	G	0.0139165	-0.224814	0.0330046	9.65193e-12	0.607737	0.100915	1.71994e-09	-0.369921	0.0819902	6.42899e-06	0.424583	5
	MDC1	6	cg16580700	30685744	HLA-C	6	ENSG00000204525	31238216	rs116771824	6	30710271	G	A	0.0387674	-0.136135	0.0250045	5.19801e-08	1.10318	0.0923316	6.64918e-33	-0.123402	0.0249081	7.25943e-07	0.0559306	16
	HLA-C	6	cg18785300	31240047	HLA-C	6	ENSG00000204525	31238216	rs9266076	6	31319785	A	G	0.272366	0.673425	0.00959789	0	-0.330242	0.0327393	6.30511e-24	-2.03919	0.204238	1.78423e-23	0.0965467	20
	MICA	6	cg04188764	31380491	HLA-C	6	ENSG00000204525	31238216	rs2523578	6	31328542	G	A	0.201789	0.720607	0.00972409	0	-0.19012	0.0343276	3.05238e-08	-3.79027	0.68627	3.33256e-08	0.0961818	3
	TRIM26	6	cg09861075	30177711	POU5F1	6	ENSG00000204531	31139380	rs139507938	6	30818348	A	G	0.0208748	-0.262554	0.105894	0.0131604	-1.19559	0.179508	2.73125e-11	0.219602	0.0945087	0.0201459	0.77341	4
	MDC1	6	cg25988105	30681476	POU5F1	6	ENSG00000204531	31139380	rs189414734	6	30674165	A	G	0.0168986	0.216184	0.0777696	0.00543924	-0.86234	0.138969	5.45971e-10	-0.250694	0.09882	0.0111845	0.260373	4
	GTF2H4	6	cg08177495	30878952	POU5F1	6	ENSG00000204531	31139380	rs28732101	6	31106302	T	C	0.0497018	-0.247916	0.0436733	1.374e-08	0.44176	0.0703802	3.45694e-10	-0.561201	0.133296	2.55151e-05	0.109869	14
	GTF2H4	6	cg10783063	30880108	POU5F1	6	ENSG00000204531	31139380	rs118098373	6	30772293	T	C	0.0198807	0.285369	0.0636786	7.41548e-06	-1.64136	0.133228	7.07327e-35	-0.173862	0.0412832	2.53754e-05	0.187846	3
	GTF2H4	6	cg16990009	30880155	POU5F1	6	ENSG00000204531	31139380	rs149854937	6	30730447	T	C	0.149105	0.193665	0.0267633	4.6143e-13	-0.436295	0.0445433	1.18477e-22	-0.443884	0.0762666	5.87897e-09	0.312771	3
	MICA	6	cg04188764	31380491	POU5F1	6	ENSG00000204531	31139380	rs2523578	6	31328542	G	A	0.201789	-0.367788	0.0230976	4.37424e-57	-0.19012	0.0343276	3.05238e-08	1.9345	0.369814	1.68581e-07	0.980061	3
	MSH5	6	cg11190728	31709813	POU5F1	6	ENSG00000204531	31139380	rs115333512	6	31780239	T	C	0.0477137	0.432436	0.0477482	1.34579e-19	0.845263	0.100498	4.07524e-17	0.5116	0.0830119	7.1392e-10	0.472339	6
	MSH5	6	cg24542360	31729904	POU5F1	6	ENSG00000204531	31139380	rs187050905	6	31975259	A	G	0.0159046	0.356586	0.100103	0.00036776	-0.906859	0.129263	2.28959e-12	-0.39321	0.123798	0.0014921	0.1151	9
	HSPA1A	6	cg22847691	31783344	POU5F1	6	ENSG00000204531	31139380	rs113337959	6	32018410	A	G	0.0298211	-0.215207	0.061795	0.00049657	0.793481	0.116302	8.94123e-12	-0.271219	0.0874377	0.00192311	0.152939	6
	PSMB8	6	cg12718404	32809364	POU5F1	6	ENSG00000204531	31139380	rs143928576	6	31871281	T	C	0.0168986	0.401067	0.0550372	3.1646e-13	-0.715264	0.122861	5.82427e-09	-0.560726	0.123279	5.40425e-06	0.476954	5
	BRD2	6	cg15266497	32936347	POU5F1	6	ENSG00000204531	31139380	rs116264618	6	31296868	A	G	0.150099	-0.179049	0.0289415	6.1476e-10	-0.299963	0.0468512	1.52886e-10	0.596904	0.134168	8.62933e-06	0.0857732	16
	HLA-A	6	cg19045970	29911091	PPP1R10	6	ENSG00000204569	30577283	rs9259966	6	29903936	T	C	0.124254	-0.0476957	0.0229284	0.0375072	0.804021	0.0508889	3.13478e-56	-0.0593214	0.0287633	0.0391696	0.216182	20
	HLA-A	6	cg05839762	29911095	PPP1R10	6	ENSG00000204569	30577283	rs9259966	6	29903936	T	C	0.124254	-0.0476957	0.0229284	0.0375072	0.766565	0.0510143	4.92449e-51	-0.06222	0.0301958	0.0393461	0.227166	20
	GTF2H4	6	cg17633074	30878864	PPP1R10	6	ENSG00000204569	30577283	rs62391802	6	29695921	A	C	0.028827	0.0853735	0.0339376	0.011883	-0.566619	0.0786533	5.84695e-13	-0.150672	0.0634416	0.0175506	0.907491	5
	HLA-C	6	cg26392102	31238751	PPP1R10	6	ENSG00000204569	30577283	rs2524107	6	31232590	T	C	0.390656	-0.0284459	0.0125147	0.0230262	-0.648092	0.0317439	1.19837e-92	0.0438917	0.0194294	0.0238807	0.448813	20
	HLA-B	6	cg27529346	31322926	PPP1R10	6	ENSG00000204569	30577283	rs2524107	6	31232590	T	C	0.390656	-0.0284459	0.0125147	0.0230262	-0.34971	0.0333109	8.78918e-26	0.0813413	0.0366151	0.0263153	0.130268	20
	HLA-B	6	cg25954539	31323677	PPP1R10	6	ENSG00000204569	30577283	rs4081559	6	31323677	T	C	0.114314	-0.0526877	0.0245287	0.0317138	-1.19568	0.0437464	1.76391e-164	0.0440651	0.0205777	0.032242	0.839351	20
	MICA	6	cg07103722	31370532	PPP1R10	6	ENSG00000204569	30577283	rs59727727	6	31329797	C	T	0.172962	-0.0435081	0.0211204	0.0393985	0.93995	0.0478557	6.85412e-86	-0.0462876	0.022593	0.0404853	0.616649	20
	MICA	6	cg11268327	31380198	PPP1R10	6	ENSG00000204569	30577283	rs114890635	6	31398376	G	A	0.177932	-0.0362209	0.0166655	0.0297502	-1.73172	0.0305016	0	0.0209161	0.00963074	0.02987	0.196754	20
	MICA	6	cg13139838	31382197	PPP1R10	6	ENSG00000204569	30577283	rs114890635	6	31398376	G	A	0.177932	-0.0362209	0.0166655	0.0297502	0.320957	0.0467099	6.36249e-12	-0.112853	0.0544601	0.0382457	0.35101	7
	LTA	6	cg14910524	31541948	PPP1R10	6	ENSG00000204569	30577283	rs138047327	6	31420816	A	G	0.0258449	-0.13869	0.0488929	0.00455967	-2.48025	0.200044	2.66203e-35	0.0559176	0.0202222	0.00568958	0.696153	5
	CASP2	7	cg26596719	142986429	PRSS1	7	ENSG00000204983	142459121	rs3181165	7	142986684	A	G	0.05666	-0.0632539	0.0283956	0.0259072	1.77838	0.0654852	2.09456e-162	-0.0355683	0.0160207	0.026409	0.497208	6
	CASP2	7	cg06334134	142986693	PRSS1	7	ENSG00000204983	142459121	rs3181165	7	142986684	A	G	0.05666	-0.0632539	0.0283956	0.0259072	1.02552	0.0734774	2.85447e-44	-0.0616799	0.0280394	0.0278241	0.18175	4
	TUBB3	16	cg09387587	90000322	SPIRE2	16	ENSG00000204991	89911157	rs62052214	16	89998157	A	G	0.0477137	0.244431	0.0187172	5.63156e-39	0.372604	0.0628038	2.97763e-09	0.656008	0.121448	6.60708e-08	0.107061	13
	TK2	16	cg07512993	66582592	E2F4	16	ENSG00000205250	67229446	rs7193473	16	66600479	A	G	0.136183	-0.0327551	0.0120841	0.00671616	-0.554844	0.0491035	1.31998e-29	0.0590348	0.0223971	0.00839341	0.190773	20
	TK2	16	cg03448915	66583078	E2F4	16	ENSG00000205250	67229446	rs2290183	16	66613841	C	G	0.133201	-0.0289905	0.0123165	0.0185826	-1.35417	0.042724	1.77692e-220	0.0214083	0.00912026	0.0189082	0.067079	20
	TK2	16	cg07127456	66583081	E2F4	16	ENSG00000205250	67229446	rs2290183	16	66613841	C	G	0.133201	-0.0289905	0.0123165	0.0185826	-1.29171	0.0442435	2.21341e-187	0.0224435	0.00956594	0.0189666	0.0684973	20
	TK2	16	cg01758899	66583237	E2F4	16	ENSG00000205250	67229446	rs61066285	16	66631542	G	A	0.137177	-0.0345579	0.0123465	0.00512611	-0.441203	0.0507351	3.43151e-18	0.0783266	0.0293976	0.00771281	0.383859	20
	TK2	16	cg01931893	66584178	E2F4	16	ENSG00000205250	67229446	rs725131	16	66585710	G	C	0.135189	-0.0322526	0.01218	0.00809695	-0.487863	0.0498778	1.3565e-22	0.0661099	0.0258647	0.0105886	0.0961001	20
	TK2	16	cg16376828	66584228	E2F4	16	ENSG00000205250	67229446	rs725131	16	66585710	G	C	0.135189	-0.0322526	0.01218	0.00809695	-0.521057	0.0498694	1.48968e-25	0.0618984	0.0241145	0.0102627	0.162175	20
	TK2	16	cg09238666	66584358	E2F4	16	ENSG00000205250	67229446	rs725131	16	66585710	G	C	0.135189	-0.0322526	0.01218	0.00809695	-0.711174	0.0493375	4.19713e-47	0.0453512	0.0174132	0.00920303	0.105777	20
	ACD	16	cg05322697	67694584	E2F4	16	ENSG00000205250	67229446	rs140928401	16	67734875	T	G	0.0347913	0.208344	0.0246935	3.25031e-17	-0.488338	0.0891402	4.29397e-08	-0.426639	0.0928544	4.33337e-06	0.0702784	13
	CCNB1	5	cg13849825	68461940	SMN1	5	ENSG00000205571	69359849	rs353656	5	68468761	T	C	0.459245	-0.191042	0.0189744	7.62074e-24	-0.18456	0.0314529	4.41567e-09	1.03512	0.204179	3.98477e-07	0.0657765	20
	CCNB1	5	cg13849825	68461940	SMN2	5	ENSG00000205571	69359849	rs353656	5	68468761	T	C	0.459245	-0.191042	0.0189744	7.62074e-24	-0.18456	0.0314529	4.41567e-09	1.03512	0.204179	3.98477e-07	0.0657765	20
	CCNB1	5	cg23935746	68463041	SMN1	5	ENSG00000205571	69359849	rs116626616	5	68499818	G	T	0.416501	0.217497	0.0389528	2.3559e-08	0.190424	0.0316914	1.87023e-09	1.14217	0.279244	4.30937e-05	0.136972	4
	CCNB1	5	cg23935746	68463041	SMN2	5	ENSG00000205571	69359849	rs116626616	5	68499818	G	T	0.416501	0.217497	0.0389528	2.3559e-08	0.190424	0.0316914	1.87023e-09	1.14217	0.279244	4.30937e-05	0.136972	4
	ERG	21	cg17274064	40033892	HMGN1	21	ENSG00000205581	40717907	rs62217558	21	40056687	A	C	0.532803	-0.0202527	0.00834681	0.0152494	-0.216095	0.0326232	3.49662e-11	0.0937212	0.0411355	0.0227054	0.132947	14
	HMGN1	21	cg11337915	40719088	HMGN1	21	ENSG00000205581	40717907	rs73222852	21	40563414	G	A	0.084493	-0.285634	0.0144245	2.86117e-87	-0.2946	0.0523155	1.78943e-08	0.969567	0.179004	6.07906e-08	0.432302	3
	MIR27A	19	cg19357865	13947262	MIR23A	19	ENSG00000207980	13947437	rs8101375	19	13948397	G	T	0.323062	0.0372515	0.0116222	0.00134969	-0.274372	0.0341451	9.322e-16	-0.13577	0.0456048	0.00290989	0.590699	18
	PSMC3	11	cg20307385	47447363	NDUFS3	11	ENSG00000213619	47596501	rs12292911	11	47449072	A	G	0.371769	-0.0176987	0.00817493	0.0303877	0.862528	0.0268271	8.45133e-227	-0.0205196	0.00949933	0.0307643	0.878398	20
	TREX1	3	cg09692335	48507596	TREX1	3	ENSG00000213689	48507744	rs17303478	3	47897367	C	G	0.0328032	-0.205154	0.0339682	1.54501e-09	0.538348	0.0853601	2.84889e-10	-0.381081	0.0873631	1.28856e-05	0.560192	4
	GTF2H4	6	cg20621945	30876992	GTF2H4	6	ENSG00000213780	30878922	rs3734852	6	31078804	A	G	0.11332	0.0614446	0.0234772	0.00886544	0.590741	0.0523394	1.52591e-29	0.104013	0.0407965	0.0107861	0.535046	20
	GTF2H4	6	cg02815249	30877746	GTF2H4	6	ENSG00000213780	30878922	rs147642505	6	31294886	T	C	0.280318	0.0807628	0.0329026	0.0141041	0.226102	0.0364584	5.58777e-10	0.357196	0.156505	0.0224698	0.196799	14
	GTF2H4	6	cg08177495	30878952	GTF2H4	6	ENSG00000213780	30878922	rs28732101	6	31106302	T	C	0.0497018	0.0823663	0.035949	0.0219518	0.44176	0.0703802	3.45694e-10	0.18645	0.0866288	0.0313745	0.86313	14
	GTF2H4	6	cg10783063	30880108	GTF2H4	6	ENSG00000213780	30878922	rs118098373	6	30772293	T	C	0.0198807	0.235767	0.0508688	3.57279e-06	-1.64136	0.133228	7.07327e-35	-0.143641	0.0331124	1.43797e-05	0.95446	3
	GTF2H4	6	cg16990009	30880155	GTF2H4	6	ENSG00000213780	30878922	rs149854937	6	30730447	T	C	0.149105	-0.0575629	0.0214675	0.00733148	-0.436295	0.0445433	1.18477e-22	0.131936	0.0510144	0.0097029	0.699009	3
	GTF2H4	6	cg16914989	30881764	GTF2H4	6	ENSG00000213780	30878922	rs142282930	6	30886097	A	C	0.0178926	0.189259	0.0700961	0.00693395	1.34854	0.143473	5.49342e-21	0.140344	0.0540813	0.00945757	0.061391	20
	GTF2H4	6	cg11571001	30881808	GTF2H4	6	ENSG00000213780	30878922	rs142282930	6	30886097	A	C	0.0178926	0.189259	0.0700961	0.00693395	1.53019	0.141882	4.05508e-27	0.123684	0.0472224	0.00881442	0.0635468	20
	MICA	6	cg08866144	31371784	GTF2H4	6	ENSG00000213780	30878922	rs149304476	6	31394967	C	G	0.0318091	0.148643	0.062592	0.0175585	0.711622	0.101304	2.14651e-12	0.20888	0.0928471	0.0244669	0.223019	13
	MICA	6	cg25583983	31371820	GTF2H4	6	ENSG00000213780	30878922	rs115427390	6	31426643	C	G	0.0318091	0.123774	0.0514439	0.0161283	2.7394	0.0972917	1.99163e-174	0.0451829	0.0188477	0.016518	0.169593	20
	MICA	6	cg27144224	31371837	GTF2H4	6	ENSG00000213780	30878922	rs115427390	6	31426643	C	G	0.0318091	0.123774	0.0514439	0.0161283	2.88627	0.0957738	1.62074e-199	0.0428837	0.0178804	0.0164683	0.191418	20
	LTA	6	cg09736959	31540114	GTF2H4	6	ENSG00000213780	30878922	rs746868	6	31540429	C	G	0.406561	0.0367651	0.0156341	0.0186929	-0.432897	0.0325079	1.85145e-40	-0.084928	0.0366738	0.0205709	0.0594831	20
	LTA	6	cg26348243	31540461	GTF2H4	6	ENSG00000213780	30878922	rs746868	6	31540429	C	G	0.406561	0.0367651	0.0156341	0.0186929	-0.277476	0.032953	3.75366e-17	-0.132498	0.0584999	0.0235169	0.0796961	19
	TNF	6	cg27531490	31542459	GTF2H4	6	ENSG00000213780	30878922	rs1800630	6	31542476	A	C	0.145129	-0.0730357	0.0205526	0.00038	0.769922	0.0460512	9.55638e-63	-0.0948612	0.0272907	0.000509052	0.406835	20
	MSH5	6	cg11190728	31709813	GTF2H4	6	ENSG00000213780	30878922	rs115333512	6	31780239	T	C	0.0477137	-0.129163	0.048109	0.00725732	0.845263	0.100498	4.07524e-17	-0.152808	0.0597455	0.0105381	0.29809	4
	MSH5	6	cg23634079	31712195	GTF2H4	6	ENSG00000213780	30878922	rs3117577	6	31727474	G	A	0.0745527	-0.0671089	0.030832	0.0295104	-1.80251	0.0219734	0	0.0372308	0.017111	0.0295677	0.35554	20
	HLA-DRB1	6	cg01815645	32548627	GTF2H4	6	ENSG00000213780	30878922	rs17207524	6	31726850	T	G	0.0685885	0.0812474	0.0388038	0.0362778	-1.56863	0.0556198	5.41423e-175	-0.0517951	0.0248055	0.036793	0.446083	20
	HLA-DRB1	6	cg20022036	32549496	GTF2H4	6	ENSG00000213780	30878922	rs17207524	6	31726850	T	G	0.0685885	0.0812474	0.0388038	0.0362778	-1.17693	0.0569422	6.60468e-95	-0.0690333	0.0331391	0.0372386	0.627898	20
	HLA-DRB1	6	cg15820961	32558459	GTF2H4	6	ENSG00000213780	30878922	rs2253044	6	31461925	A	C	0.182903	0.0777446	0.02679	0.00370789	-0.952089	0.0394632	1.33438e-128	-0.0816569	0.028341	0.00396126	0.414228	20
	HLA-DQB1	6	cg23214071	32627784	GTF2H4	6	ENSG00000213780	30878922	rs3117577	6	31727474	G	A	0.0745527	-0.0671089	0.030832	0.0295104	-1.06094	0.0414805	2.76211e-144	0.0632542	0.029166	0.0301008	0.793451	20
	PSMB8	6	cg11954557	32809266	GTF2H4	6	ENSG00000213780	30878922	rs2516412	6	31462321	T	G	0.262425	-0.0625293	0.0163861	0.00013563	-0.185283	0.0334695	3.09673e-08	0.33748	0.107414	0.00167871	0.251195	9
	PSMB9	6	cg07930587	32823566	GTF2H4	6	ENSG00000213780	30878922	rs150374702	6	31878706	A	G	0.0467197	0.0817859	0.0365018	0.025052	-0.491946	0.0776753	2.39871e-10	-0.16625	0.0787052	0.0346599	0.286684	13
	CREBBP	16	cg05194552	3873444	DNASE1	16	ENSG00000213918	3695936	rs2530890	16	3904546	G	C	0.181909	0.0469754	0.019133	0.0140806	0.257378	0.0399361	1.15792e-10	0.182515	0.0795499	0.0217705	0.715476	13
	UBA52	19	cg24356797	18682387	UBA52	19	ENSG00000221983	18685450	rs2314665	19	18690536	T	C	0.43837	-0.296676	0.0094049	2.11296e-218	0.202337	0.0320455	2.71809e-10	-1.46625	0.236825	5.96881e-10	0.943722	5
	GATAD2A	19	cg02887458	19495540	UBA52	19	ENSG00000221983	18685450	rs2965184	19	19545428	G	A	0.170974	-0.0380005	0.0122062	0.00185071	-1.02486	0.0382442	3.42864e-158	0.0370787	0.0119903	0.00198544	0.0638043	20
	GATAD2A	19	cg12488919	19515518	UBA52	19	ENSG00000221983	18685450	rs75667002	19	19592232	A	T	0.16998	-0.0379201	0.0122079	0.00189508	-0.816656	0.0404218	9.15029e-91	0.0464334	0.0151243	0.00213968	0.084269	20
	NDUFA13	19	cg07624705	19626525	UBA52	19	ENSG00000221983	18685450	rs61744761	19	19656615	T	C	0.166004	-0.0363553	0.012785	0.0044607	-0.459726	0.042246	1.40265e-27	0.0790804	0.0287438	0.00593736	0.625104	20
	NDUFA13	19	cg25274157	19626576	UBA52	19	ENSG00000221983	18685450	rs34487417	19	19509701	T	C	0.170974	-0.0362236	0.0122295	0.00305648	-0.329562	0.0426862	1.15806e-14	0.109915	0.0397454	0.00568421	0.590488	14
	NDUFA13	19	cg08331981	19626599	UBA52	19	ENSG00000221983	18685450	rs8102502	19	19652746	C	T	0.175944	-0.0341774	0.011748	0.00362355	-0.35623	0.0411097	4.50157e-18	0.0959419	0.0347877	0.00581702	0.28546	18
	NDUFA13	19	cg03233793	19626605	UBA52	19	ENSG00000221983	18685450	rs2965201	19	19478051	C	T	0.170974	-0.0392757	0.01297	0.00246015	-0.392335	0.0423631	2.02046e-20	0.100108	0.0347808	0.00399893	0.13501	20
	CYBA	16	cg19790294	88717755	ZNF469	16	ENSG00000225614	88500522	rs13306296	16	88717957	A	G	0.343936	-0.0265102	0.0115493	0.0217102	0.280955	0.0340685	1.6275e-16	-0.0943576	0.0426699	0.0270124	0.868585	14
	CYBA	16	cg27176614	88717989	ZNF469	16	ENSG00000225614	88500522	rs13306296	16	88717957	A	G	0.343936	-0.0265102	0.0115493	0.0217102	0.915008	0.0300205	4.88085e-204	-0.0289727	0.0126578	0.0220841	0.535491	20
	MIAT	22	cg12041056	27053247	MIAT	22	ENSG00000225783	27057415	rs8142049	22	27067792	T	C	0.370775	0.468156	0.00906575	0	-0.25239	0.0326687	1.11201e-14	-1.85489	0.242764	2.16029e-14	0.0786467	20
	MIAT	22	cg01612476	27053880	MIAT	22	ENSG00000225783	27057415	rs9625066	22	27068702	A	C	0.26839	0.67544	0.00977789	0	-0.221873	0.0378607	4.62162e-09	-3.04427	0.521343	5.24274e-09	0.317096	5
	GTF2H4	6	cg16914989	30881764	LTA	6	ENSG00000226979	31540966	rs142282930	6	30886097	A	C	0.0178926	0.111405	0.0478667	0.019944	1.34854	0.143473	5.49342e-21	0.0826115	0.0365672	0.0238727	0.0503057	20
	GTF2H4	6	cg11571001	30881808	LTA	6	ENSG00000226979	31540966	rs142282930	6	30886097	A	C	0.0178926	0.111405	0.0478667	0.019944	1.53019	0.141882	4.05508e-27	0.0728046	0.0320016	0.0229042	0.0654466	20
	POU5F1	6	cg22994781	31139359	LTA	6	ENSG00000226979	31540966	rs1265089	6	31108607	A	G	0.209742	-0.0330292	0.0153168	0.0310524	-0.818307	0.0390876	2.55827e-97	0.0403629	0.0188168	0.0319488	0.122551	20
	MICA	6	cg04188764	31380491	LTA	6	ENSG00000226979	31540966	rs2523578	6	31328542	G	A	0.201789	0.0676467	0.0146752	4.03441e-06	-0.19012	0.0343276	3.05238e-08	-0.35581	0.100426	0.000395605	0.122092	3
	MICA	6	cg13139838	31382197	LTA	6	ENSG00000226979	31540966	rs114890635	6	31398376	G	A	0.177932	-0.0525821	0.016662	0.00160059	0.320957	0.0467099	6.36249e-12	-0.163829	0.057127	0.00413331	0.261622	7
	LTA	6	cg24216966	31540121	LTA	6	ENSG00000226979	31540966	rs2229094	6	31540556	C	T	0.287276	-0.189505	0.0135237	1.30171e-44	0.21636	0.0377888	1.03122e-08	-0.875879	0.165255	1.15703e-07	0.54987	12
	MSH5	6	cg11190728	31709813	LTA	6	ENSG00000226979	31540966	rs115333512	6	31780239	T	C	0.0477137	-0.148836	0.0336978	1.0017e-05	0.845263	0.100498	4.07524e-17	-0.176083	0.0450294	9.21416e-05	0.539161	6
	EHMT2	6	cg07723114	31864706	LTA	6	ENSG00000226979	31540966	rs41268899	6	32070074	A	G	0.100398	-0.0948234	0.0222538	2.0351e-05	-0.361255	0.0490043	1.68216e-13	0.262483	0.0711512	0.000225058	0.300262	15
	HLA-DRB1	6	cg18097763	32548402	LTA	6	ENSG00000226979	31540966	rs72851020	6	32501393	C	T	0.152087	0.0653627	0.0222307	0.00328	-0.646405	0.0416287	2.24755e-54	-0.101117	0.0350024	0.00386631	0.0785663	20
	HLA-DRB1	6	cg26036029	32552443	LTA	6	ENSG00000226979	31540966	rs72851020	6	32501393	C	T	0.152087	0.0653627	0.0222307	0.00328	-0.931457	0.0402046	9.59488e-119	-0.0701725	0.024058	0.00353636	0.223341	20
	HLA-DRB1	6	cg04601775	32557478	LTA	6	ENSG00000226979	31540966	rs72508463	6	32502617	A	G	0.16998	0.0667081	0.0228546	0.00351382	-0.922151	0.0373609	1.65863e-134	-0.0723396	0.0249567	0.0037483	0.510828	20
	HLA-DQA1	6	cg02919082	32605694	LTA	6	ENSG00000226979	31540966	rs112951059	6	32479534	C	G	0.233598	0.0592626	0.0227775	0.00927359	0.874418	0.0359149	6.24587e-131	0.0677737	0.0261971	0.00967959	0.454226	20
[truncated: 115 more rows]

[truncated: 2 more sheets: Table S8, Table S9]
